# Supplementary material for: N-Benzyl­thieno[3,2-d]pyrimidin-4-amine
Source: Acta Crystallogr Sect E Struct Rep Online. 2013 Apr 13;69(Pt 5):o698. doi: 10.1107/S1600536813009537 (PMC3648234; doi:10.1107/S1600536813009537)
Supplement: Supplementary file 1 [file e-69-0o698-sup1.cif]

##############################################################################
#                                                                            #
# This CIF contains the data in a paper accepted for publication in          #
# Acta Crystallographica Section E. It conforms to the requirements of       #
# Notes for Authors for Acta Crystallographica Section E, and has been       #
# peer reviewed under the auspices of the IUCr Commission on Journals.       #
#                                                                            #
# Full details of the Crystallographic Information File format               #
# are given in the paper "The Crystallographic Information File (CIF):       #
# a New Standard Archive File for Crystallography" by S. R. Hall, F. H.      #
# Allen and I. D. Brown [Acta Cryst. (1991), A47, 655-685].                  #
#                                                                            #
# The current version of the core CIF dictionary is obtainable from          #
# ftp://ftp.iucr.org/pub/cif_core.dic.                                       #
#                                                                            #
# Software is freely available for graphical display of the structure(s)     #
# in this CIF. For information consult the CIF software page                 #
# http://www.iucr.org/resources/cif/software.                                #
#                                                                            #
# This file may be used for bona fide research purposes within the           #
# scientific community so long as proper attribution is given to the journal # 
# article from which it was obtained.                                        #
#                                                                            #
##############################################################################
data_I
_audit_creation_method     SHELXL-97
_chemical_name_systematic
;
<i>N</i>-Benzylthieno[3,2-<i>d</i>]pyrimidin-4-amine
;
_chemical_name_common     ?
_chemical_formula_moiety     'C13 H11 N3 S'
_chemical_formula_sum     'C13 H11 N3 S'
_chemical_formula_iupac     'C13 H11 N3 S'
_chemical_formula_weight     241.31
_chemical_melting_point     ?
_symmetry_cell_setting     monoclinic
_symmetry_space_group_name_H-M     'P 21/c'
_symmetry_space_group_name_Hall     '-P 2ybc'
loop_
    _symmetry_equiv_pos_as_xyz
    'x, y, z'
    '-x, y+1/2, -z+1/2'
    '-x, -y, -z'
    'x, -y-1/2, z-1/2'
_cell_length_a     19.3430(4)
_cell_length_b     9.46296(16)
_cell_length_c     12.8221(2)
_cell_angle_alpha     90.00
_cell_angle_beta     94.3231(17)
_cell_angle_gamma     90.00
_cell_volume     2340.30(7)
_cell_formula_units_Z     8
_cell_measurement_reflns_used     15514
_cell_measurement_theta_min     3.00
_cell_measurement_theta_max     33.18
_cell_measurement_temperature     120(2)
_exptl_crystal_description     prism
_exptl_crystal_colour     colourless
_exptl_crystal_size_max     0.40
_exptl_crystal_size_mid     0.40
_exptl_crystal_size_min     0.25
_exptl_crystal_density_diffrn     1.370
_exptl_crystal_density_meas     ?
_exptl_crystal_density_method     'not measured'
_exptl_crystal_F_000     1008
_exptl_absorpt_coefficient_mu     0.255
_exptl_absorpt_correction_type     multi-scan
_exptl_absorpt_process_details
;
(<i>CrysAlis PRO</i>; Agilent, 2012)
;
_exptl_absorpt_correction_T_min     0.9047
_exptl_absorpt_correction_T_max     0.9389
_exptl_special_details     ?
_diffrn_ambient_temperature     120(2)
_diffrn_radiation_type     MoK\a
_diffrn_radiation_wavelength     0.71073
_diffrn_radiation_source     'Enhance (Mo) X-ray Source'
_diffrn_radiation_monochromator     graphite
_diffrn_measurement_device_type     'Agilent Xcalibur Sapphire2'
_diffrn_measurement_method     '\w scans'
_diffrn_detector_area_resol_mean     8.3611
_diffrn_reflns_number     19406
_diffrn_reflns_av_R_equivalents     0.0192
_diffrn_reflns_av_sigmaI/netI     0.0156
_diffrn_reflns_theta_min     3.02
_diffrn_reflns_theta_max     25.00
_diffrn_reflns_theta_full     25.00
_diffrn_measured_fraction_theta_max     0.999
_diffrn_measured_fraction_theta_full     0.999
_diffrn_reflns_limit_h_min     -23
_diffrn_reflns_limit_h_max     23
_diffrn_reflns_limit_k_min     -11
_diffrn_reflns_limit_k_max     11
_diffrn_reflns_limit_l_min     -15
_diffrn_reflns_limit_l_max     15
_diffrn_standards_number     ?
_diffrn_standards_interval_count     ?
_diffrn_standards_interval_time     ?
_diffrn_standards_decay_%     ?
_refine_special_details
;
Refinement of <i>F</i>^2^ against ALL reflections. The weighted <i>R</i>-factor
<i>wR</i> and goodness of fit <i>S</i> are based on <i>F</i>^2^, conventional
<i>R</i>-factors <i>R</i> are based on <i>F</i>, with <i>F</i> set to zero for
negative <i>F</i>^2^. The threshold expression of <i>F</i>^2^ >
\s(<i>F</i>^2^) is used only for calculating <i>R</i>-factors(gt) <i>etc</i>.
and is not relevant to the choice of reflections for refinement.
<i>R</i>-factors based on <i>F</i>^2^ are statistically about twice as large
as those based on <i>F</i>, and <i>R</i>- factors based on ALL data will be
even larger.
;
_reflns_number_total     4109
_reflns_number_gt     3528
_reflns_threshold_expression     I>2\s(I)
_refine_ls_structure_factor_coef     Fsqd
_refine_ls_matrix_type     full
_refine_ls_R_factor_all     0.0348
_refine_ls_R_factor_gt     0.0289
_refine_ls_wR_factor_gt     0.0768
_refine_ls_wR_factor_ref     0.0784
_refine_ls_goodness_of_fit_ref     1.072
_refine_ls_restrained_S_all     1.072
_refine_ls_number_reflns     4109
_refine_ls_number_parameters     307
_refine_ls_number_restraints     0
_refine_ls_hydrogen_treatment     constr
_refine_ls_weighting_scheme     calc
_refine_ls_weighting_details
         'calc w=1/[\s^2^(Fo^2^)+(0.0476P)^2^+0.4186P] where P=(Fo^2^+2Fc^2^)/3'
_atom_sites_solution_hydrogens     geom
_atom_sites_solution_primary     direct
_atom_sites_solution_secondary     difmap
_refine_ls_shift/su_max     0.000
_refine_ls_shift/su_mean     0.000
_refine_diff_density_max     0.278
_refine_diff_density_min     -0.247
_refine_ls_extinction_method     none
_refine_ls_extinction_coef     ?
loop_
    _atom_type_symbol
    _atom_type_description
    _atom_type_scat_dispersion_real
    _atom_type_scat_dispersion_imag
    _atom_type_scat_source
    'C' 'C' 0.0033 0.0016
                         'International Tables Vol C Tables 4.2.6.8 and 6.1.1.4'
    'H' 'H' 0.0000 0.0000
                         'International Tables Vol C Tables 4.2.6.8 and 6.1.1.4'
    'N' 'N' 0.0061 0.0033
                         'International Tables Vol C Tables 4.2.6.8 and 6.1.1.4'
    'S' 'S' 0.1246 0.1234
                         'International Tables Vol C Tables 4.2.6.8 and 6.1.1.4'
_computing_data_collection
;
<i>CrysAlis PRO</i> (Agilent, 2012)
;
_computing_cell_refinement
;
<i>CrysAlis PRO</i> (Agilent, 2012)
;
_computing_data_reduction
;
<i>CrysAlis PRO</i> (Agilent, 2012)
;
_computing_structure_solution     '<i>SHELXS97</i> (Sheldrick, 2008)'
_computing_structure_refinement     '<i>SHELXL97</i> (Sheldrick, 2008)'
_computing_molecular_graphics     '<i>DIAMOND</i> (Brandenburg, 2011)'
_computing_publication_material     '<i>publCIF</i> (Westrip, 2010)'
loop_
    _atom_site_type_symbol
    _atom_site_label
    _atom_site_fract_x
    _atom_site_fract_y
    _atom_site_fract_z
    _atom_site_U_iso_or_equiv
    _atom_site_adp_type
    _atom_site_calc_flag
    _atom_site_refinement_flags
    _atom_site_occupancy
    _atom_site_symmetry_multiplicity
    _atom_site_disorder_assembly
    _atom_site_disorder_group
    S S5 0.108822(18) 0.10694(4) 0.60102(3) 0.02112(11) Uani d . 1 1 . .
    S S5A 0.45872(2) 0.62119(4) 0.66155(3) 0.03086(12) Uani d . 1 1 . .
    N N3A 0.31415(6) 0.88825(12) 0.75775(9) 0.0224(3) Uani d . 1 1 . .
    N N3 0.19707(6) 0.41535(12) 0.44021(8) 0.0206(3) Uani d . 1 1 . .
    C C2A 0.33340(8) 0.87296(15) 0.85980(11) 0.0248(3) Uani d . 1 1 . .
    H H2A 0.3066 0.9241 0.9062 0.030 Uiso calc R 1 1 . .
    C C2 0.19194(7) 0.34543(15) 0.34913(10) 0.0223(3) Uani d . 1 1 . .
    H H2 0.2092 0.3942 0.2917 0.027 Uiso calc R 1 1 . .
    N N1A 0.38455(6) 0.79651(13) 0.90461(9) 0.0271(3) Uani d . 1 1 . .
    N N1 0.16633(6) 0.21820(12) 0.32771(8) 0.0222(3) Uani d . 1 1 . .
    C C7A' 0.42113(7) 0.72184(14) 0.83595(11) 0.0227(3) Uani d . 1 1 . .
    C C7' 0.14191(7) 0.15142(14) 0.41194(10) 0.0186(3) Uani d . 1 1 . .
    C C4A' 0.40431(7) 0.72635(14) 0.72891(11) 0.0204(3) Uani d . 1 1 . .
    C C4' 0.14582(7) 0.21307(14) 0.51077(10) 0.0174(3) Uani d . 1 1 . .
    N N4 0.18145(6) 0.41308(12) 0.61780(8) 0.0198(3) Uani d . 1 1 . .
    H H4 0.1750 0.3622 0.6737 0.024 Uiso calc R 1 1 . .
    N N4A 0.33088(6) 0.82477(13) 0.58732(9) 0.0238(3) Uani d . 1 1 . .
    H H4A 0.3504 0.7673 0.5443 0.029 Uiso calc R 1 1 . .
    C C4 0.17530(6) 0.34889(14) 0.52409(10) 0.0170(3) Uani d . 1 1 . .
    C C4A 0.34922(7) 0.81394(14) 0.68957(10) 0.0193(3) Uani d . 1 1 . .
    C C7A 0.47914(8) 0.63230(16) 0.86262(13) 0.0323(4) Uani d . 1 1 . .
    H H7A 0.4982 0.6165 0.9321 0.039 Uiso calc R 1 1 . .
    C C7 0.10891(7) 0.01643(15) 0.41142(10) 0.0221(3) Uani d . 1 1 . .
    H H7 0.1017 -0.0415 0.3511 0.026 Uiso calc R 1 1 . .
    C C6A 0.50344(8) 0.57307(18) 0.77755(13) 0.0373(4) Uani d . 1 1 . .
    H H6A 0.5419 0.5103 0.7809 0.045 Uiso calc R 1 1 . .
    C C6 0.08920(7) -0.01926(15) 0.50635(11) 0.0232(3) Uani d . 1 1 . .
    H H6 0.0666 -0.1058 0.5199 0.028 Uiso calc R 1 1 . .
    C C9 0.19815(7) 0.56162(15) 0.63204(11) 0.0232(3) Uani d . 1 1 . .
    H H9A 0.2132 0.6007 0.5658 0.028 Uiso calc R 1 1 . .
    H H9B 0.2371 0.5716 0.6862 0.028 Uiso calc R 1 1 . .
    C C9A 0.28012(7) 0.92695(16) 0.54290(11) 0.0275(3) Uani d . 1 1 . .
    H H9D 0.2434 0.9403 0.5917 0.033 Uiso calc R 1 1 . .
    H H9C 0.2581 0.8894 0.4764 0.033 Uiso calc R 1 1 . .
    C C10A 0.31332(7) 1.06765(16) 0.52284(11) 0.0264(3) Uani d . 1 1 . .
    C C10 0.13638(7) 0.64490(14) 0.66460(10) 0.0194(3) Uani d . 1 1 . .
    C C11 0.06933(7) 0.60827(14) 0.62788(11) 0.0227(3) Uani d . 1 1 . .
    H H11 0.0622 0.5333 0.5790 0.027 Uiso calc R 1 1 . .
    C C11A 0.32231(7) 1.16842(17) 0.60148(12) 0.0297(3) Uani d . 1 1 . .
    H H11A 0.3050 1.1508 0.6676 0.036 Uiso calc R 1 1 . .
    C C12A 0.35621(8) 1.29412(17) 0.58469(13) 0.0344(4) Uani d . 1 1 . .
    H H12A 0.3618 1.3624 0.6390 0.041 Uiso calc R 1 1 . .
    C C12 0.01270(8) 0.68002(15) 0.66191(12) 0.0285(3) Uani d . 1 1 . .
    H H12 -0.0329 0.6538 0.6364 0.034 Uiso calc R 1 1 . .
    C C13 0.02237(8) 0.78964(15) 0.73294(12) 0.0291(3) Uani d . 1 1 . .
    H H13 -0.0164 0.8380 0.7570 0.035 Uiso calc R 1 1 . .
    C C13A 0.38197(8) 1.32031(18) 0.48879(13) 0.0360(4) Uani d . 1 1 . .
    H H13A 0.4061 1.4057 0.4776 0.043 Uiso calc R 1 1 . .
    C C14 0.08889(8) 0.82823(15) 0.76859(11) 0.0265(3) Uani d . 1 1 . .
    H H14 0.0959 0.9042 0.8167 0.032 Uiso calc R 1 1 . .
    C C14A 0.37252(9) 1.22257(19) 0.40976(13) 0.0388(4) Uani d . 1 1 . .
    H H14A 0.3895 1.2412 0.3435 0.047 Uiso calc R 1 1 . .
    C C15A 0.33837(8) 1.09711(18) 0.42644(12) 0.0328(4) Uani d . 1 1 . .
    H H15A 0.3320 1.0302 0.3713 0.039 Uiso calc R 1 1 . .
    C C15 0.14548(7) 0.75657(14) 0.73447(11) 0.0228(3) Uani d . 1 1 . .
    H H15 0.1910 0.7842 0.7592 0.027 Uiso calc R 1 1 . .
loop_
    _atom_site_aniso_label
    _atom_site_aniso_U_11
    _atom_site_aniso_U_22
    _atom_site_aniso_U_33
    _atom_site_aniso_U_12
    _atom_site_aniso_U_13
    _atom_site_aniso_U_23
    S5 0.0280(2) 0.01963(19) 0.01620(18) -0.00222(13) 0.00445(14) 0.00056(13)
    S5A 0.0272(2) 0.0318(2) 0.0339(2) 0.00627(15) 0.00492(16) -0.00622(16)
    N3A 0.0211(6) 0.0247(6) 0.0218(6) 0.0000(5) 0.0039(5) -0.0010(5)
    N3 0.0206(6) 0.0243(6) 0.0169(6) -0.0002(5) 0.0024(5) 0.0031(5)
    C2A 0.0263(8) 0.0272(8) 0.0217(7) -0.0011(6) 0.0061(6) -0.0019(6)
    C2 0.0221(7) 0.0294(8) 0.0158(7) 0.0000(6) 0.0033(5) 0.0041(6)
    N1A 0.0291(7) 0.0310(7) 0.0212(6) -0.0007(5) 0.0017(5) 0.0004(5)
    N1 0.0233(6) 0.0271(7) 0.0163(6) 0.0019(5) 0.0027(5) 0.0012(5)
    C7A' 0.0219(7) 0.0210(7) 0.0252(7) -0.0047(5) 0.0004(6) 0.0020(6)
    C7' 0.0168(7) 0.0225(7) 0.0165(7) 0.0055(5) 0.0012(5) 0.0008(5)
    C4A' 0.0185(7) 0.0186(7) 0.0244(7) -0.0039(5) 0.0046(5) -0.0011(6)
    C4' 0.0162(7) 0.0198(7) 0.0163(6) 0.0048(5) 0.0018(5) 0.0018(5)
    N4 0.0260(6) 0.0182(6) 0.0155(6) -0.0013(5) 0.0037(5) 0.0004(5)
    N4A 0.0262(6) 0.0262(7) 0.0191(6) 0.0014(5) 0.0020(5) -0.0008(5)
    C4 0.0137(6) 0.0205(7) 0.0168(7) 0.0047(5) 0.0010(5) 0.0014(5)
    C4A 0.0176(7) 0.0198(7) 0.0206(7) -0.0062(5) 0.0029(5) 0.0000(6)
    C7A 0.0294(8) 0.0327(9) 0.0334(9) 0.0006(7) -0.0069(7) 0.0046(7)
    C7 0.0253(7) 0.0220(7) 0.0186(7) 0.0034(6) -0.0009(6) -0.0042(6)
    C6A 0.0272(9) 0.0331(9) 0.0505(11) 0.0095(7) -0.0028(7) 0.0015(8)
    C6 0.0257(8) 0.0191(7) 0.0247(7) -0.0002(6) 0.0003(6) -0.0014(6)
    C9 0.0240(8) 0.0222(7) 0.0239(7) -0.0042(6) 0.0050(6) -0.0033(6)
    C9A 0.0221(8) 0.0361(9) 0.0237(7) 0.0012(6) -0.0027(6) 0.0028(6)
    C10A 0.0176(7) 0.0332(8) 0.0280(8) 0.0066(6) -0.0013(6) 0.0080(7)
    C10 0.0238(7) 0.0174(7) 0.0173(7) -0.0019(5) 0.0033(5) 0.0040(5)
    C11 0.0281(8) 0.0181(7) 0.0213(7) -0.0005(6) -0.0015(6) 0.0008(6)
    C11A 0.0234(8) 0.0353(9) 0.0307(8) 0.0056(6) 0.0036(6) 0.0045(7)
    C12A 0.0296(9) 0.0320(9) 0.0413(10) 0.0048(7) 0.0009(7) 0.0031(7)
    C12 0.0239(8) 0.0245(8) 0.0367(9) 0.0009(6) -0.0007(6) 0.0057(7)
    C13 0.0315(9) 0.0209(8) 0.0360(8) 0.0064(6) 0.0105(7) 0.0058(6)
    C13A 0.0299(9) 0.0316(9) 0.0465(10) 0.0038(7) 0.0026(7) 0.0133(8)
    C14 0.0398(9) 0.0161(7) 0.0245(8) -0.0010(6) 0.0078(6) -0.0002(6)
    C14A 0.0365(9) 0.0459(10) 0.0344(9) 0.0039(8) 0.0050(7) 0.0172(8)
    C15A 0.0330(9) 0.0384(9) 0.0266(8) 0.0055(7) 0.0000(7) 0.0067(7)
    C15 0.0275(8) 0.0190(7) 0.0218(7) -0.0055(6) 0.0025(6) 0.0016(6)
_geom_special_details
;
All e.s.d.'s (except the e.s.d. in the dihedral angle between two l.s. planes)
are estimated using the full covariance matrix. The cell e.s.d.'s are taken
into account individually in the estimation of e.s.d.'s in distances, angles
and torsion angles; correlations between e.s.d.'s in cell parameters are only
used when they are defined by crystal symmetry. An approximate (isotropic)
treatment of cell e.s.d.'s is used for estimating e.s.d.'s involving l.s.
planes.
;
loop_
    _geom_bond_atom_site_label_1
    _geom_bond_atom_site_label_2
    _geom_bond_site_symmetry_2
    _geom_bond_distance
    _geom_bond_publ_flag
    S5 C6 . 1.7246(14) ?
    S5 C4' . 1.7277(13) ?
    S5A C6A . 1.7245(17) ?
    S5A C4A' . 1.7266(14) ?
    N3A C2A . 1.3410(19) ?
    N3A C4A . 1.3447(18) ?
    N3 C2 . 1.3395(18) ?
    N3 C4 . 1.3408(17) ?
    C2A N1A . 1.3216(19) ?
    C2A H2A . 0.9500 ?
    C2 N1 . 1.3228(19) ?
    C2 H2 . 0.9500 ?
    N1A C7A' . 1.3671(19) ?
    N1 C7' . 1.3660(17) ?
    C7A' C4A' . 1.387(2) ?
    C7A' C7A . 1.427(2) ?
    C7' C4' . 1.3918(18) ?
    C7' C7 . 1.428(2) ?
    C4A' C4A . 1.4127(19) ?
    C4' C4 . 1.4112(19) ?
    N4 C4 . 1.3436(17) ?
    N4 C9 . 1.4507(18) ?
    N4 H4 . 0.8800 ?
    N4A C4A . 1.3361(17) ?
    N4A C9A . 1.4626(18) ?
    N4A H4A . 0.8800 ?
    C7A C6A . 1.342(2) ?
    C7A H7A . 0.9500 ?
    C7 C6 . 1.3457(19) ?
    C7 H7 . 0.9500 ?
    C6A H6A . 0.9500 ?
    C6 H6 . 0.9500 ?
    C9 C10 . 1.5159(19) ?
    C9 H9A . 0.9900 ?
    C9 H9B . 0.9900 ?
    C9A C10A . 1.509(2) ?
    C9A H9D . 0.9900 ?
    C9A H9C . 0.9900 ?
    C10A C11A . 1.389(2) ?
    C10A C15A . 1.389(2) ?
    C10 C15 . 1.3880(19) ?
    C10 C11 . 1.390(2) ?
    C11 C12 . 1.387(2) ?
    C11 H11 . 0.9500 ?
    C11A C12A . 1.383(2) ?
    C11A H11A . 0.9500 ?
    C12A C13A . 1.383(2) ?
    C12A H12A . 0.9500 ?
    C12 C13 . 1.384(2) ?
    C12 H12 . 0.9500 ?
    C13 C14 . 1.382(2) ?
    C13 H13 . 0.9500 ?
    C13A C14A . 1.374(2) ?
    C13A H13A . 0.9500 ?
    C14 C15 . 1.386(2) ?
    C14 H14 . 0.9500 ?
    C14A C15A . 1.383(2) ?
    C14A H14A . 0.9500 ?
    C15A H15A . 0.9500 ?
    C15 H15 . 0.9500 ?
loop_
    _geom_angle_atom_site_label_1
    _geom_angle_atom_site_label_2
    _geom_angle_atom_site_label_3
    _geom_angle_site_symmetry_1
    _geom_angle_site_symmetry_3
    _geom_angle
    _geom_angle_publ_flag
    C6 S5 C4' . . 90.65(6) ?
    C6A S5A C4A' . . 90.33(7) ?
    C2A N3A C4A . . 117.47(12) ?
    C2 N3 C4 . . 117.42(12) ?
    N1A C2A N3A . . 128.83(13) ?
    N1A C2A H2A . . 115.6 ?
    N3A C2A H2A . . 115.6 ?
    N1 C2 N3 . . 129.24(13) ?
    N1 C2 H2 . . 115.4 ?
    N3 C2 H2 . . 115.4 ?
    C2A N1A C7A' . . 114.19(12) ?
    C2 N1 C7' . . 113.79(11) ?
    N1A C7A' C4A' . . 121.81(13) ?
    N1A C7A' C7A . . 126.04(13) ?
    C4A' C7A' C7A . . 112.15(13) ?
    N1 C7' C4' . . 121.84(13) ?
    N1 C7' C7 . . 126.25(12) ?
    C4' C7' C7 . . 111.89(12) ?
    C7A' C4A' C4A . . 119.06(12) ?
    C7A' C4A' S5A . . 111.77(11) ?
    C4A C4A' S5A . . 129.15(11) ?
    C7' C4' C4 . . 119.06(12) ?
    C7' C4' S5 . . 111.67(10) ?
    C4 C4' S5 . . 129.22(10) ?
    C4 N4 C9 . . 123.67(11) ?
    C4 N4 H4 . . 118.2 ?
    C9 N4 H4 . . 118.2 ?
    C4A N4A C9A . . 123.62(12) ?
    C4A N4A H4A . . 118.2 ?
    C9A N4A H4A . . 118.2 ?
    N3 C4 N4 . . 119.55(12) ?
    N3 C4 C4' . . 118.59(12) ?
    N4 C4 C4' . . 121.85(12) ?
    N4A C4A N3A . . 119.21(12) ?
    N4A C4A C4A' . . 122.19(12) ?
    N3A C4A C4A' . . 118.60(12) ?
    C6A C7A C7A' . . 111.74(14) ?
    C6A C7A H7A . . 124.1 ?
    C7A' C7A H7A . . 124.1 ?
    C6 C7 C7' . . 112.17(12) ?
    C6 C7 H7 . . 123.9 ?
    C7' C7 H7 . . 123.9 ?
    C7A C6A S5A . . 114.02(12) ?
    C7A C6A H6A . . 123.0 ?
    S5A C6A H6A . . 123.0 ?
    C7 C6 S5 . . 113.61(11) ?
    C7 C6 H6 . . 123.2 ?
    S5 C6 H6 . . 123.2 ?
    N4 C9 C10 . . 111.45(11) ?
    N4 C9 H9A . . 109.3 ?
    C10 C9 H9A . . 109.3 ?
    N4 C9 H9B . . 109.3 ?
    C10 C9 H9B . . 109.3 ?
    H9A C9 H9B . . 108.0 ?
    N4A C9A C10A . . 111.58(11) ?
    N4A C9A H9D . . 109.3 ?
    C10A C9A H9D . . 109.3 ?
    N4A C9A H9C . . 109.3 ?
    C10A C9A H9C . . 109.3 ?
    H9D C9A H9C . . 108.0 ?
    C11A C10A C15A . . 118.36(15) ?
    C11A C10A C9A . . 120.90(13) ?
    C15A C10A C9A . . 120.68(14) ?
    C15 C10 C11 . . 118.57(13) ?
    C15 C10 C9 . . 120.62(12) ?
    C11 C10 C9 . . 120.78(12) ?
    C12 C11 C10 . . 120.68(13) ?
    C12 C11 H11 . . 119.7 ?
    C10 C11 H11 . . 119.7 ?
    C12A C11A C10A . . 120.81(14) ?
    C12A C11A H11A . . 119.6 ?
    C10A C11A H11A . . 119.6 ?
    C11A C12A C13A . . 119.95(16) ?
    C11A C12A H12A . . 120.0 ?
    C13A C12A H12A . . 120.0 ?
    C13 C12 C11 . . 120.22(14) ?
    C13 C12 H12 . . 119.9 ?
    C11 C12 H12 . . 119.9 ?
    C14 C13 C12 . . 119.49(14) ?
    C14 C13 H13 . . 120.3 ?
    C12 C13 H13 . . 120.3 ?
    C14A C13A C12A . . 119.88(16) ?
    C14A C13A H13A . . 120.1 ?
    C12A C13A H13A . . 120.1 ?
    C13 C14 C15 . . 120.26(14) ?
    C13 C14 H14 . . 119.9 ?
    C15 C14 H14 . . 119.9 ?
    C13A C14A C15A . . 120.15(16) ?
    C13A C14A H14A . . 119.9 ?
    C15A C14A H14A . . 119.9 ?
    C14A C15A C10A . . 120.83(16) ?
    C14A C15A H15A . . 119.6 ?
    C10A C15A H15A . . 119.6 ?
    C14 C15 C10 . . 120.76(13) ?
    C14 C15 H15 . . 119.6 ?
    C10 C15 H15 . . 119.6 ?
loop_
    _geom_hbond_atom_site_label_D
    _geom_hbond_atom_site_label_H
    _geom_hbond_atom_site_label_A
    _geom_hbond_site_symmetry_A
    _geom_hbond_distance_DH
    _geom_hbond_distance_HA
    _geom_hbond_distance_DA
    _geom_hbond_angle_DHA
    N4 H4 N1 4_566 0.88 2.13 2.999(2) 167
    N4A H4A N1A 4_575 0.88 2.05 2.872(2) 156
    C7 H7 Cg 4_565 0.95 2.58 3.5317(13) 175
    C2A H2A N3 4_576 0.95 2.67 3.527(2) 150
    C15 H15 N3A . 0.95 2.58 3.4842(18) 159
data_global
_journal_date_recd_electronic     2013-04-03
_journal_date_accepted     2013-04-08
_journal_name_full     'Acta Crystallographica, Section E'
_journal_year     2013
_journal_volume     69
_journal_issue      5
_journal_page_first     o698
_journal_page_last     o698
_journal_paper_category     QO
_journal_paper_doi     10.1107/S1600536813009537
_journal_coeditor_code     TK5215
_publ_contact_author_name     'Zden\<ek Tr\'avn\'i\<cek'
_publ_contact_author_address
;
Department of Inorganic Chemistry, Faculty of Science, Palack\'y University,
17 listopadu 12, CZ-771 46 Olomouc, Czech Republic
;
_publ_contact_author_email     zdenek.travnicek@upol.cz
_publ_contact_author_fax     '+420-585-634-954'
_publ_contact_author_phone     '+420-585-634-352'
_publ_section_title
;
<i>N</i>-Benzylthieno[3,2-<i>d</i>]pyrimidin-4-amine
;
loop_
    _publ_author_name
    _publ_author_footnote
    _publ_author_address
    '\<Starha, Pavel' .
;
Department of Inorganic Chemistry, Faculty of Science, Palack\'y University,
17. listopadu 12, CZ-771 46 Olomouc, Czech Republic
;
    'Tr\'avn\'i\<cek, Zden\<ek' .
;
Department of Inorganic Chemistry, Faculty of Science, Palack\'y University,
17. listopadu 12, CZ-771 46 Olomouc, Czech Republic
;
