# Supplementary material for: N-Benzyl­thieno[3,2-d]pyrimidin-4-amine
Source: Acta Crystallogr Sect E Struct Rep Online. 2013 Apr 13;69(Pt 5):o698. doi: 10.1107/S1600536813009537 (PMC3648234; doi:10.1107/S1600536813009537)
Supplement: Supplementary file 2 [file e-69-0o698-Isup2.hkl]

# 
# h,k,l, Fc-squared, Fo-squared, sigma(Fo-squared) and status flag 
# 
data_I
_shelx_title ' ps_12_02_slow in P2(1)/c' 
_shelx_refln_list_code          4 
_shelx_F_calc_maximum      219.69 
_exptl_crystal_F_000      1008.00 
_reflns_d_resolution_high  0.8409 
 
loop_ 
 _symmetry_equiv_pos_as_xyz 
 'x, y, z' 
 '-x, y+1/2, -z+1/2' 
 '-x, -y, -z' 
 'x, -y-1/2, z-1/2' 
 
_cell_length_a    19.3430 
_cell_length_b     9.4630 
_cell_length_c    12.8221 
_cell_angle_alpha  90.000 
_cell_angle_beta   94.323 
_cell_angle_gamma  90.000 
 
_shelx_F_squared_multiplier     1.000 
 
loop_ 
 _refln_index_h 
 _refln_index_k 
 _refln_index_l 
 _refln_F_squared_calc 
 _refln_F_squared_meas 
 _refln_F_squared_sigma 
 _refln_observed_status 
   3   0   0     2260.85     2300.89     13.53 o 
   4   0   0    45713.39    46783.58    154.20 o 
   5   0   0     2698.00     2621.26     13.05 o 
   6   0   0    24446.63    26035.87     58.62 o 
   7   0   0     1053.86      889.61     12.71 o 
   8   0   0      692.93      661.00     10.56 o 
   9   0   0     2578.44     2341.01     24.49 o 
  10   0   0     2015.97     1987.51     23.49 o 
  11   0   0     1700.29     1481.24     22.83 o 
  12   0   0       47.32       48.85      5.25 o 
  13   0   0        0.51        4.22      2.19 o 
  14   0   0     2994.67     3027.70     35.74 o 
  15   0   0      753.78      787.48     17.22 o 
  16   0   0       16.30       26.73      6.45 o 
  17   0   0      189.79      177.81     16.66 o 
  18   0   0        0.95        0.00     15.09 o 
  19   0   0        3.04        0.00     14.96 o 
  20   0   0       84.21       89.42     16.89 o 
  21   0   0       47.17       43.75     13.68 o 
  22   0   0      107.10      136.63     20.64 o 
   2   1   0    12584.66    10789.50   1528.55 o 
   3   1   0     5560.58     5811.88     27.87 o 
   4   1   0     2340.43     2274.47     10.51 o 
   5   1   0    20258.54    21912.61     42.30 o 
   6   1   0     1608.82     1521.76     10.69 o 
   7   1   0      313.29      240.66      4.00 o 
   8   1   0      280.97      245.13      4.38 o 
   9   1   0      294.92      284.75      4.42 o 
  10   1   0      974.23     1040.50      6.74 o 
  11   1   0       33.29       18.30      3.11 o 
  12   1   0     1025.11      989.31     11.78 o 
  13   1   0       71.92       87.10      3.90 o 
  14   1   0       42.56       55.50      3.90 o 
  15   1   0     1453.15     1433.23     13.61 o 
  16   1   0     2323.45     2293.86     16.59 o 
  17   1   0       14.28       45.62     12.80 o 
  18   1   0      735.23      763.79     17.68 o 
  19   1   0      165.95      159.81     13.22 o 
  20   1   0        0.02        5.55      9.54 o 
  21   1   0       79.23       93.00     11.17 o 
  22   1   0        8.00       10.99     10.42 o 
   0   2   0    13855.92    14603.80    100.74 o 
   1   2   0     2217.83     2239.47      9.77 o 
   2   2   0      549.23      621.86      3.50 o 
   3   2   0     4204.60     4197.90     17.95 o 
   4   2   0    11471.93    12180.31     40.43 o 
   5   2   0    14861.18    15930.18     54.27 o 
   6   2   0     4113.86     4115.72     13.78 o 
   7   2   0     1909.91     2039.01     14.55 o 
   8   2   0     2327.58     2553.50      8.90 o 
   9   2   0     1585.06     1674.72      7.50 o 
  10   2   0     2962.30     3035.73     15.77 o 
  11   2   0      308.23      344.15      4.53 o 
  12   2   0      295.57      288.29      4.64 o 
  13   2   0      941.20      922.62      7.08 o 
  14   2   0      323.34      334.10      5.51 o 
  15   2   0       25.36       24.31      3.82 o 
  16   2   0      260.32      243.01      6.42 o 
  17   2   0       42.41       46.96      6.95 o 
  18   2   0      168.95      168.03      8.25 o 
  19   2   0        4.97        6.53      7.27 o 
  20   2   0       87.49       79.99      9.89 o 
  21   2   0       35.45       37.88     10.01 o 
  22   2   0        0.63        1.25      9.84 o 
   1   3   0      509.28      528.59      5.49 o 
   2   3   0     1926.61     1836.92      9.11 o 
   3   3   0      891.20      922.93      5.35 o 
   4   3   0      300.57      312.58      3.31 o 
   5   3   0     3166.18     3145.24     15.32 o 
   6   3   0      976.48     1036.70      7.15 o 
   7   3   0     1833.80     1727.68      6.61 o 
   8   3   0      395.00      458.73      4.74 o 
   9   3   0     1694.76     1779.84      9.88 o 
  10   3   0     3635.36     3863.18     15.74 o 
  11   3   0     1141.23     1128.67      8.56 o 
  12   3   0     1694.92     1673.40     10.40 o 
  13   3   0     1759.57     1761.03     12.95 o 
  14   3   0      835.92      777.77     10.05 o 
  15   3   0       76.28       79.60      4.89 o 
  16   3   0      868.18      850.37     13.73 o 
  17   3   0       31.27       26.47      7.10 o 
  18   3   0       23.56       16.98      7.23 o 
  19   3   0       73.65       77.97      7.80 o 
  20   3   0        6.56        1.29      7.55 o 
  21   3   0      507.68      538.66     12.06 o 
  22   3   0        4.68        1.21      9.76 o 
   0   4   0    17010.98    17962.98     40.89 o 
   1   4   0      130.39      118.76      4.57 o 
   2   4   0       24.27       41.20      1.67 o 
   3   4   0     1731.17     1703.03      9.01 o 
   4   4   0      814.44      888.01      8.85 o 
   5   4   0     6166.03     6267.54     39.17 o 
   6   4   0     2267.19     2488.30     15.18 o 
   7   4   0      530.85      579.76      5.05 o 
   8   4   0     2082.06     2129.90     17.10 o 
   9   4   0     3311.54     3192.00     10.70 o 
  10   4   0       15.29       10.32      2.50 o 
  11   4   0      469.20      450.23      6.16 o 
  12   4   0      543.46      470.38      4.40 o 
  13   4   0       22.95       24.46      3.70 o 
  14   4   0     2218.00     2222.69     13.51 o 
  15   4   0     1091.42     1025.25      9.62 o 
  16   4   0      204.02      183.51      7.73 o 
  17   4   0      144.68      155.17      7.80 o 
  18   4   0      148.00      155.62      8.53 o 
  19   4   0       27.53       26.82      7.32 o 
  20   4   0        5.57        2.26      7.60 o 
  21   4   0        0.16        0.00      7.77 o 
   1   5   0       39.20       40.50      4.23 o 
   2   5   0     1039.44     1036.41     10.26 o 
   3   5   0      184.14      203.27      4.99 o 
   4   5   0      483.42      576.02      7.00 o 
   5   5   0       15.75        6.88      2.30 o 
   6   5   0      863.39      873.11      6.76 o 
   7   5   0     1647.23     1579.80      8.44 o 
   8   5   0     2402.12     2493.76     11.70 o 
   9   5   0      920.12      907.95      7.02 o 
  10   5   0        8.83        4.41      2.62 o 
  11   5   0       36.52       42.58      3.14 o 
  12   5   0      163.17      148.49      4.06 o 
  13   5   0       33.31       33.40      4.35 o 
  14   5   0       42.70       37.86      4.63 o 
  15   5   0       32.98       34.51      6.27 o 
  16   5   0       43.27       38.20      6.63 o 
  17   5   0       19.38       22.97      6.67 o 
  18   5   0       66.54       68.08      7.56 o 
  19   5   0        5.50        0.37      7.18 o 
  20   5   0      124.15      109.95      8.32 o 
   0   6   0      706.27      657.17     11.62 o 
   1   6   0      121.29      134.68      5.46 o 
   2   6   0      271.00      292.24      7.51 o 
   3   6   0     1140.92     1201.74     10.38 o 
   4   6   0      133.41      145.05      2.71 o 
   5   6   0        4.95       11.15      2.29 o 
   6   6   0      100.45      104.67      3.20 o 
   7   6   0       45.49       43.64      3.07 o 
   8   6   0      215.29      238.15      4.71 o 
   9   6   0      140.93      145.67      4.46 o 
  10   6   0      360.46      340.64      5.43 o 
  11   6   0       28.02       27.52      3.34 o 
  12   6   0      153.10      136.93      4.35 o 
  13   6   0      348.75      331.90      6.81 o 
  14   6   0        1.28        0.83      5.87 o 
  15   6   0       19.71       19.85      6.11 o 
  16   6   0       67.05       60.99      6.80 o 
  17   6   0       77.51       84.72      7.32 o 
  18   6   0       50.29       48.47      7.33 o 
  19   6   0       70.19       73.12      7.92 o 
   1   7   0       60.12       56.80      5.52 o 
   2   7   0     1660.85     1580.45     12.76 o 
   3   7   0       31.93       24.94      5.04 o 
   4   7   0      676.07      684.09      9.31 o 
   5   7   0      508.17      492.68      5.25 o 
   6   7   0      377.55      396.06      5.45 o 
   7   7   0     1363.86     1287.39     20.36 o 
   8   7   0      503.91      495.81      5.94 o 
   9   7   0      172.80      184.64      4.85 o 
  10   7   0      182.39      189.79      4.69 o 
  11   7   0      292.29      292.54      6.00 o 
  12   7   0     2541.95     2521.07     20.58 o 
  13   7   0      492.08      498.12      9.02 o 
  14   7   0       85.47       96.49      6.40 o 
  15   7   0       87.91       72.68      6.64 o 
  16   7   0      469.11      477.52      9.84 o 
  17   7   0       45.98       40.06      6.80 o 
   0   8   0      255.79      249.90     11.94 o 
   1   8   0        1.78        0.00      7.24 o 
   2   8   0      848.02      814.91     14.41 o 
   3   8   0     1797.93     1896.95     22.24 o 
   4   8   0      177.32      165.00      7.18 o 
   5   8   0     1376.73     1356.04     20.19 o 
   6   8   0      487.35      474.32      9.28 o 
   7   8   0      292.70      293.95      8.07 o 
   8   8   0        3.73        9.76      7.34 o 
   9   8   0      522.04      484.98     14.34 o 
  10   8   0      229.00      208.14      7.64 o 
  11   8   0       15.06       23.99      7.66 o 
  12   8   0      180.97      200.18     11.88 o 
  13   8   0      206.34      228.41      9.91 o 
  14   8   0      518.04      523.12     12.42 o 
  15   8   0       53.30       22.97      8.33 o 
  16   8   0      165.37      152.71     12.21 o 
   1   9   0      202.62      198.17      9.69 o 
   2   9   0       22.96       15.36      7.94 o 
   3   9   0      158.96      184.09      9.41 o 
   4   9   0      222.08      202.24      9.44 o 
   5   9   0       39.97       48.39      8.25 o 
   6   9   0      360.22      406.35     11.72 o 
   7   9   0      122.68      120.06      8.90 o 
   8   9   0      305.17      288.76     10.50 o 
   9   9   0       46.23       48.33      8.14 o 
  10   9   0       23.44       19.41      6.51 o 
  11   9   0        0.13        0.00      7.78 o 
  12   9   0      247.52      250.81     10.56 o 
  13   9   0        2.48        0.07      8.23 o 
   0  10   0      911.66      990.72     29.00 o 
   1  10   0       28.01       22.28     11.27 o 
   2  10   0      190.95      188.29     10.21 o 
   3  10   0      267.56      271.06     10.79 o 
   4  10   0      304.30      335.72     11.43 o 
   5  10   0      123.79      118.33      9.51 o 
   6  10   0      208.09      195.14     10.28 o 
   7  10   0      138.03      118.81     10.29 o 
   8  10   0       56.70       55.66      8.77 o 
   9  10   0      431.20      443.02     10.53 o 
  10  10   0       59.81       56.16      7.44 o 
   1  11   0        0.69        0.00     12.16 o 
   2  11   0      709.34      801.74     20.51 o 
   3  11   0        6.39        8.95      9.29 o 
   4  11   0       55.56       41.83      9.71 o 
 -22   1   1       54.78       63.74     14.56 o 
 -21   1   1      170.78      172.46     11.58 o 
 -20   1   1       22.29       43.18     10.05 o 
 -19   1   1     1095.93     1128.50     17.96 o 
 -18   1   1       42.74       40.02     11.29 o 
 -17   1   1       10.46       15.09      5.66 o 
 -16   1   1     1045.01     1067.86     17.04 o 
 -15   1   1     1064.40     1073.49      8.45 o 
 -14   1   1       53.73       47.04      2.98 o 
 -13   1   1        6.48        7.78      2.62 o 
 -12   1   1      894.86      904.39      5.90 o 
 -11   1   1      282.61      306.40      5.82 o 
 -10   1   1     2713.41     2664.04     10.01 o 
  -9   1   1       30.47       27.71      3.13 o 
  -8   1   1     2282.44     2262.34     12.42 o 
  -7   1   1        8.65       16.25      2.67 o 
  -6   1   1      738.97      638.41      4.43 o 
  -5   1   1    41028.13    43101.61    184.63 o 
  -4   1   1     1930.88     1906.16      5.53 o 
  -3   1   1      543.71      519.90      3.72 o 
  -2   1   1      556.73      546.40      5.53 o 
   2   1   1      988.03      991.73      8.08 o 
   3   1   1     8482.45     9157.26     40.45 o 
   4   1   1    20562.73    21793.61     73.03 o 
   5   1   1    16005.26    17194.74     46.55 o 
   6   1   1      882.50      802.41      3.94 o 
   7   1   1     3026.46     3071.84     12.33 o 
   8   1   1     3701.38     3788.35     16.20 o 
   9   1   1     6519.08     6793.93     30.41 o 
  10   1   1      292.30      311.85      4.57 o 
  11   1   1     1535.10     1515.59     13.03 o 
  12   1   1      227.66      202.96      4.28 o 
  13   1   1     1082.80     1042.89     10.16 o 
  14   1   1       12.45       16.06      3.60 o 
  15   1   1      528.29      486.71      6.26 o 
  16   1   1       42.05       43.37      7.13 o 
  17   1   1       14.35       18.49      8.97 o 
  18   1   1     1817.97     1881.94     20.71 o 
  19   1   1      134.75      144.86     10.98 o 
  20   1   1       23.85       27.07      9.74 o 
  21   1   1       36.42       35.29     10.19 o 
  22   1   1        2.06        1.67     10.10 o 
 -22   2   1      138.61      156.68     11.30 o 
 -21   2   1      358.79      384.75     12.96 o 
 -20   2   1      102.20      107.84     10.06 o 
 -19   2   1      226.83      228.03     10.80 o 
 -18   2   1        8.34       17.71      7.20 o 
 -17   2   1      974.92      986.14     18.74 o 
 -16   2   1      105.63      103.86      4.63 o 
 -15   2   1     1443.48     1425.72     15.03 o 
 -14   2   1      780.38      774.64      6.88 o 
 -13   2   1       16.33       11.33      3.23 o 
 -12   2   1      432.36      372.05      4.79 o 
 -11   2   1        7.65        8.17      2.80 o 
 -10   2   1     1245.85     1267.63      7.28 o 
  -9   2   1       44.69       56.30      2.91 o 
  -8   2   1     2667.12     2571.94      9.43 o 
  -7   2   1      730.87      727.47      7.28 o 
  -6   2   1     2310.35     2418.06      8.07 o 
  -5   2   1        5.86        9.49      2.39 o 
  -4   2   1       68.90       61.68      2.26 o 
  -3   2   1    48263.47    50646.05    154.75 o 
  -2   2   1     5845.34     5871.70     25.74 o 
  -1   2   1     1940.90     1975.37     16.55 o 
   0   2   1     2773.68     2706.95     16.53 o 
   1   2   1       69.09       81.00      3.07 o 
   2   2   1    16345.43    17807.86     78.47 o 
   3   2   1     1967.39     1943.88      5.62 o 
   4   2   1    17009.94    18240.99     68.02 o 
   5   2   1      780.78      782.11      5.48 o 
   6   2   1    16973.64    17718.66     76.51 o 
   7   2   1      207.13      202.88      2.74 o 
   8   2   1      563.48      487.93      5.18 o 
   9   2   1     2315.07     2066.04      6.79 o 
  10   2   1     6067.23     6222.43     40.98 o 
  11   2   1      483.40      415.13      4.89 o 
  12   2   1     4819.33     4970.48     16.30 o 
  13   2   1        7.05        6.80      3.40 o 
  14   2   1       35.69       36.20      3.74 o 
  15   2   1       20.72       17.47      4.45 o 
  16   2   1      615.44      606.58      9.31 o 
  17   2   1       36.93       38.47      6.93 o 
  18   2   1       22.96       20.25      7.06 o 
  19   2   1        4.15        8.05      7.27 o 
  20   2   1     1567.82     1682.31     26.51 o 
  21   2   1        2.48       10.89     10.00 o 
  22   2   1      193.41      190.70     11.97 o 
 -22   3   1       45.38       51.04     10.36 o 
 -21   3   1      362.69      362.31     10.79 o 
 -20   3   1      101.48       98.32      8.36 o 
 -19   3   1      440.17      430.38     10.34 o 
 -18   3   1      403.19      372.90      9.76 o 
 -17   3   1      116.98      107.81      6.67 o 
 -16   3   1       78.02       71.43      5.10 o 
 -15   3   1      100.43      107.12      5.06 o 
 -14   3   1       35.92       32.19      3.79 o 
 -13   3   1       10.13       13.31      3.32 o 
 -12   3   1     1532.44     1561.07     14.52 o 
 -11   3   1     1444.23     1499.22      7.90 o 
 -10   3   1       96.89       66.24      2.14 o 
  -9   3   1      836.19      891.54      5.81 o 
  -8   3   1     1231.48     1431.64      7.74 o 
  -7   3   1       13.12       23.26      2.70 o 
  -6   3   1     3365.63     3537.34     12.57 o 
  -5   3   1     5850.61     5625.80     16.67 o 
  -4   3   1     7884.21     8549.59     46.04 o 
  -3   3   1      380.64      402.10      3.64 o 
  -2   3   1      482.14      577.49      3.73 o 
  -1   3   1     1134.02     1040.53      6.84 o 
   0   3   1     1604.04     1508.49      7.92 o 
   1   3   1     1992.03     2017.80     11.42 o 
   2   3   1      616.80      614.67      7.78 o 
   3   3   1      460.97      414.88      5.40 o 
   4   3   1     6960.29     7254.57     15.27 o 
   5   3   1       30.75       29.50      2.22 o 
   6   3   1        1.70        0.88      2.32 o 
   7   3   1      867.26      824.13      4.84 o 
   8   3   1     1360.75     1507.93      6.32 o 
   9   3   1     4156.06     4319.79     15.03 o 
  10   3   1     2231.36     2302.78      9.36 o 
  11   3   1     2965.50     2955.75     15.93 o 
  12   3   1       58.26       60.01      2.23 o 
  13   3   1     1417.65     1362.29      8.61 o 
  14   3   1      513.90      541.35      6.86 o 
  15   3   1      309.59      315.33      6.74 o 
  16   3   1       17.58        8.11      6.64 o 
  17   3   1        4.43        0.00      6.91 o 
  18   3   1      358.02      367.55      9.90 o 
  19   3   1       52.01       43.33      7.58 o 
  20   3   1      244.79      233.53      9.36 o 
  21   3   1       23.15       17.52      7.89 o 
 -21   4   1      278.07      301.11     12.67 o 
 -20   4   1        3.69        6.22      7.41 o 
 -19   4   1      125.04      108.01      7.80 o 
 -18   4   1        7.11        9.58      6.68 o 
 -17   4   1       36.56       38.23      6.95 o 
 -16   4   1      196.65      178.32      5.85 o 
 -15   4   1        8.31        8.73      4.48 o 
 -14   4   1      260.79      245.72      5.71 o 
 -13   4   1      283.71      279.17      5.66 o 
 -12   4   1      306.06      307.85      6.33 o 
 -11   4   1      356.71      362.06      4.14 o 
 -10   4   1      889.16      898.19      7.76 o 
  -9   4   1       66.71       77.08      3.36 o 
  -8   4   1     4279.07     4458.67     17.34 o 
  -7   4   1     3125.89     3266.47     14.10 o 
  -6   4   1       94.70       77.05      2.82 o 
  -5   4   1        4.50        1.98      2.48 o 
  -4   4   1     2982.69     3241.83      9.70 o 
  -3   4   1      845.37      833.31      8.38 o 
  -2   4   1     2124.68     2262.71      8.36 o 
  -1   4   1        1.52        4.51      3.72 o 
   0   4   1     3173.17     3340.58     30.66 o 
   1   4   1      227.50      229.52      6.13 o 
   2   4   1      640.41      776.35      4.76 o 
   3   4   1       12.96        6.67      2.45 o 
   4   4   1      100.09      116.83      3.25 o 
   5   4   1      539.85      523.11      5.15 o 
   6   4   1      223.44      272.87      3.56 o 
   7   4   1     1284.66     1337.00     13.26 o 
   8   4   1      745.01      886.69      7.19 o 
   9   4   1       84.14       92.16      2.83 o 
  10   4   1      202.98      193.55      3.31 o 
  11   4   1      188.23      188.43      3.53 o 
  12   4   1       92.44      106.91      3.15 o 
  13   4   1       28.43       25.81      2.52 o 
  14   4   1       21.21       24.45      4.56 o 
  15   4   1      930.34      918.88     10.38 o 
  16   4   1      716.56      711.03     11.05 o 
  17   4   1      270.86      255.04      8.60 o 
  18   4   1       85.79       89.30      7.57 o 
  19   4   1        0.16        1.62      7.07 o 
  20   4   1      656.65      606.28     12.11 o 
  21   4   1        1.26        1.33      7.82 o 
 -20   5   1      264.99      276.20      9.61 o 
 -19   5   1      515.19      524.81     10.95 o 
 -18   5   1        0.01        0.00      6.95 o 
 -17   5   1      161.04      155.95      7.85 o 
 -16   5   1      951.94      939.50     12.07 o 
 -15   5   1      406.83      389.76      9.00 o 
 -14   5   1      175.21      157.19      5.36 o 
 -13   5   1        0.03        0.31      3.96 o 
 -12   5   1       36.00       31.95      3.04 o 
 -11   5   1      101.80       85.80      3.90 o 
 -10   5   1     2898.65     2891.24     18.06 o 
  -9   5   1      839.76      798.11      5.85 o 
  -8   5   1     5697.47     5822.79     24.00 o 
  -7   5   1     1526.58     1572.21      8.26 o 
  -6   5   1     1184.64     1148.17      6.81 o 
  -5   5   1     2124.94     2039.52     21.72 o 
  -4   5   1       45.97       55.45      2.35 o 
  -3   5   1     1154.84     1274.66     15.26 o 
  -2   5   1      598.19      576.39      7.27 o 
  -1   5   1        1.45        1.51      4.02 o 
   0   5   1      493.15      589.60      7.05 o 
   1   5   1      286.34      340.44      7.27 o 
   2   5   1        7.94        1.61      4.04 o 
   3   5   1     1822.80     1971.09      7.74 o 
   4   5   1      559.97      451.95      4.01 o 
   5   5   1       77.57       79.26      2.81 o 
   6   5   1       63.52       66.67      2.97 o 
   7   5   1     1815.56     1814.77     14.32 o 
   8   5   1     1172.73     1114.51      6.68 o 
   9   5   1      630.47      637.29      5.52 o 
  10   5   1       24.99       29.86      2.86 o 
  11   5   1      277.76      282.06      4.25 o 
  12   5   1      334.57      343.56      6.21 o 
  13   5   1      778.42      756.03      9.73 o 
  14   5   1       13.81       11.80      5.93 o 
  15   5   1      315.57      321.42      8.41 o 
  16   5   1     1268.77     1205.96     13.56 o 
  17   5   1       77.32       70.01      7.23 o 
  18   5   1     1700.56     1685.05     16.62 o 
  19   5   1        7.78        2.24      7.29 o 
  20   5   1      361.32      312.65     10.09 o 
 -19   6   1       19.38       16.52      7.09 o 
 -18   6   1       52.38       49.30      7.30 o 
 -17   6   1      854.23      902.41     12.57 o 
 -16   6   1      161.85      154.55      7.38 o 
 -15   6   1       17.84       11.20      5.91 o 
 -14   6   1      153.46      151.42      5.37 o 
 -13   6   1      218.28      199.41      5.41 o 
 -12   6   1     2677.20     2558.60     11.41 o 
 -11   6   1     2051.63     1975.64     23.09 o 
 -10   6   1     1465.10     1380.68      9.73 o 
  -9   6   1       13.28        4.79      3.46 o 
  -8   6   1     3390.65     3378.32     15.33 o 
  -7   6   1       19.24       17.33      3.04 o 
  -6   6   1     1075.88     1051.14     13.36 o 
  -5   6   1      880.40      870.47      8.79 o 
  -4   6   1     1365.21     1385.97     20.92 o 
  -3   6   1     4063.23     3979.68     40.82 o 
  -2   6   1     1180.73     1257.25     13.05 o 
  -1   6   1        2.48        1.92      4.62 o 
   0   6   1     2846.69     2961.22     32.50 o 
   1   6   1      348.90      371.56      8.30 o 
   2   6   1      676.44      589.83     16.39 o 
   3   6   1        3.20        3.44      2.39 o 
   4   6   1      297.31      321.47      5.57 o 
   5   6   1       20.67       26.17      2.51 o 
   6   6   1      854.52      818.07      9.09 o 
   7   6   1      335.52      343.69      4.40 o 
   8   6   1      422.58      401.44      5.62 o 
   9   6   1      305.28      298.73      4.60 o 
  10   6   1       63.85       64.90      3.59 o 
  11   6   1     1172.30     1082.72      9.90 o 
  12   6   1      149.69      150.73      4.57 o 
  13   6   1       90.49       80.66      6.28 o 
  14   6   1      497.81      513.30      9.43 o 
  15   6   1        0.03        1.72      6.18 o 
  16   6   1      143.28      142.63      7.54 o 
  17   6   1       58.28       64.52      7.30 o 
  18   6   1      229.43      266.20      9.21 o 
  19   6   1       41.08       39.00      7.49 o 
 -18   7   1       92.73       93.77      8.93 o 
 -17   7   1       33.01       20.89      6.69 o 
 -16   7   1       73.34       59.67      6.69 o 
 -15   7   1        3.13        7.21      5.95 o 
 -14   7   1       48.42       36.10      5.95 o 
 -13   7   1       14.88       13.13      5.69 o 
 -12   7   1       45.10       41.57      4.15 o 
 -11   7   1      245.05      220.45      5.16 o 
 -10   7   1      469.77      435.98      6.64 o 
  -9   7   1     1225.40     1204.64     10.65 o 
  -8   7   1      179.25      166.49      6.82 o 
  -7   7   1      735.74      697.88      9.41 o 
  -6   7   1      188.52      177.82      4.44 o 
  -5   7   1       43.15       43.23      3.59 o 
  -4   7   1       62.97       62.26      3.20 o 
  -3   7   1      164.84      175.84      6.08 o 
  -2   7   1       49.38       53.17      5.68 o 
  -1   7   1      397.39      393.69      7.80 o 
   0   7   1      108.74      111.12      6.07 o 
   1   7   1        3.03        4.28      6.32 o 
   2   7   1      181.59      195.71      6.68 o 
   3   7   1       85.73       81.59      5.71 o 
   4   7   1        1.58        2.92      4.38 o 
   5   7   1      502.46      471.57      9.08 o 
   6   7   1     1544.89     1509.99     10.32 o 
   7   7   1      540.36      518.17      5.58 o 
   8   7   1        2.44        2.15      3.24 o 
   9   7   1     2032.43     1978.73     13.96 o 
  10   7   1      357.08      366.31      6.01 o 
  11   7   1      551.08      486.42      7.66 o 
  12   7   1      192.44      170.85      4.89 o 
  13   7   1      432.58      420.09      7.09 o 
  14   7   1       25.75       31.79      6.05 o 
  15   7   1       17.36        8.74      6.11 o 
  16   7   1      225.81      214.36      9.31 o 
  17   7   1       14.42       14.55      6.55 o 
 -16   8   1       13.94       12.68     16.63 o 
 -15   8   1      121.58      120.07     19.52 o 
 -14   8   1      115.36      104.54     10.82 o 
 -13   8   1      605.87      596.68     30.19 o 
 -12   8   1       17.43       13.13      7.52 o 
 -11   8   1       33.38       24.21      7.75 o 
 -10   8   1      383.12      367.79     14.17 o 
  -9   8   1      224.57      213.59      9.29 o 
  -8   8   1      233.79      251.55      7.69 o 
  -7   8   1       63.29       57.62      6.10 o 
  -6   8   1     1184.58     1193.63     15.12 o 
  -5   8   1       86.64       89.33      6.49 o 
  -4   8   1      382.05      374.70      8.30 o 
  -3   8   1     1211.13     1203.86     17.04 o 
  -2   8   1       91.68       94.05      6.20 o 
  -1   8   1      332.36      333.73      8.32 o 
   0   8   1        2.85        1.26      7.21 o 
   1   8   1      123.38      120.77      8.30 o 
   2   8   1      763.73      723.44     13.99 o 
   3   8   1      169.31      168.10      7.20 o 
   4   8   1        9.83        7.87      6.12 o 
   5   8   1      779.32      749.99     12.87 o 
   6   8   1     1807.12     1785.33     27.49 o 
   7   8   1      157.44      163.16      7.32 o 
   8   8   1       95.46      103.58      6.82 o 
   9   8   1      175.60      165.89      7.32 o 
  10   8   1        1.50        0.83      5.88 o 
  11   8   1        1.93        2.51      5.77 o 
  12   8   1       29.43       30.08      6.22 o 
  13   8   1       23.22       27.18      6.54 o 
  14   8   1      130.81      105.95      9.00 o 
  15   8   1      121.02      134.43      9.96 o 
 -13   9   1      311.02      305.67     14.63 o 
 -12   9   1       23.88       21.17     11.08 o 
 -11   9   1     1013.32      939.54     24.57 o 
 -10   9   1     1871.15     2043.06     25.62 o 
  -9   9   1       97.58      117.53      9.08 o 
  -8   9   1      868.78      913.89     14.48 o 
  -7   9   1       95.28      101.60      8.33 o 
  -6   9   1      140.98      149.58      8.92 o 
  -5   9   1      142.93      160.32      8.85 o 
  -4   9   1       37.90       31.36      8.16 o 
  -3   9   1     1399.77     1350.49     22.25 o 
  -2   9   1      724.56      731.36     13.14 o 
  -1   9   1      561.49      543.78     12.48 o 
   0   9   1      276.64      251.46     10.24 o 
   1   9   1     1224.40     1236.78     16.19 o 
   2   9   1      421.40      416.63     11.46 o 
   3   9   1       85.96       75.20      8.64 o 
   4   9   1     1550.43     1594.87     17.97 o 
   5   9   1      339.78      333.89     10.84 o 
   6   9   1       73.35       89.32      8.87 o 
   7   9   1      230.88      242.12      8.53 o 
   8   9   1      179.17      189.79      8.54 o 
   9   9   1       10.55        0.53      6.38 o 
  10   9   1        1.42        0.00      6.27 o 
  11   9   1      102.59      115.10      9.18 o 
  12   9   1       29.74       40.55      8.33 o 
  13   9   1      243.06      237.88     10.52 o 
 -10  10   1        0.10        0.00     11.79 o 
  -9  10   1        6.79        0.72     11.49 o 
  -8  10   1        9.76        5.89      8.19 o 
  -7  10   1        1.03        5.94      7.87 o 
  -6  10   1      352.68      344.23     13.09 o 
  -5  10   1        0.20        0.00      7.96 o 
  -4  10   1        1.24        3.21      8.10 o 
  -3  10   1      461.56      478.20     12.21 o 
  -2  10   1      131.02      154.62     13.24 o 
  -1  10   1     1214.35     1188.97     27.99 o 
   0  10   1      145.34      136.48      9.96 o 
   1  10   1       29.18       24.88      8.78 o 
   2  10   1      397.51      388.72     11.96 o 
   3  10   1        2.48        5.60      8.47 o 
   4  10   1      278.05      270.58     11.17 o 
   5  10   1      316.29      287.99     11.16 o 
   6  10   1      855.84      872.81     13.16 o 
   7  10   1        0.09        0.00      7.30 o 
   8  10   1      104.81       92.44      7.80 o 
   9  10   1      220.31      246.00      9.48 o 
  10  10   1      288.58      311.24      9.76 o 
  -4  11   1      158.65      165.18     10.42 o 
  -3  11   1      472.79      445.28     17.41 o 
  -2  11   1       50.68       68.25     18.63 o 
  -1  11   1      182.90      174.21     14.29 o 
   0  11   1       13.68       15.26     14.80 o 
   1  11   1      270.12      248.88     14.91 o 
   2  11   1       11.92       15.59      9.23 o 
   3  11   1      119.64      112.96     11.93 o 
   4  11   1        6.32        5.11      9.38 o 
 -22   0   2       31.86       28.01     17.64 o 
 -21   0   2      457.99      459.76     23.52 o 
 -20   0   2      622.74      700.28     25.96 o 
 -19   0   2        3.21       23.39     16.28 o 
 -18   0   2     3407.35     3471.64     45.46 o 
 -17   0   2      848.37      851.15     16.27 o 
 -16   0   2      491.86      506.49     11.29 o 
 -15   0   2      793.75      807.12     11.54 o 
 -14   0   2        4.17        3.61      1.35 o 
 -13   0   2      160.64      118.66      8.28 o 
 -12   0   2      250.06      191.59      6.88 o 
 -11   0   2      842.29      836.00     13.14 o 
 -10   0   2      712.62      735.60     17.43 o 
  -9   0   2        8.18       11.59      3.13 o 
  -8   0   2     2372.70     2307.69      9.05 o 
  -7   0   2      131.96      126.51      3.16 o 
  -6   0   2     8008.36     8058.88     23.20 o 
  -5   0   2      390.82      413.37      4.49 o 
  -4   0   2     1292.60     1190.02     10.69 o 
  -3   0   2     3511.03     3624.93     11.71 o 
  -2   0   2     4407.76     4402.77     26.87 o 
  -1   0   2     6261.35     6200.56     61.67 o 
   0   0   2       32.15       31.06      1.70 o 
   1   0   2     1066.82      944.79      5.86 o 
   2   0   2    26150.52    27287.18     95.59 o 
   3   0   2       98.86       97.77      2.96 o 
   4   0   2    16946.69    18415.59    167.33 o 
   5   0   2     3423.16     3377.41     12.80 o 
   6   0   2     1959.21     1880.38      9.91 o 
   7   0   2     5515.54     5723.93     20.18 o 
   8   0   2     3881.02     3658.78     17.44 o 
   9   0   2      750.02      824.11      7.48 o 
  10   0   2       14.98       11.63      4.77 o 
  11   0   2      168.72      228.44      6.81 o 
  12   0   2     2209.46     2181.81     33.40 o 
  13   0   2      124.40      104.87      6.46 o 
  14   0   2      175.16      192.85     10.03 o 
  15   0   2      247.76      217.01      8.60 o 
  16   0   2       17.53       21.58     12.25 o 
  17   0   2      168.22      161.41     16.72 o 
  18   0   2      480.60      522.32     21.73 o 
  19   0   2      357.61      394.17     34.50 o 
  20   0   2     1944.59     2028.59     79.37 o 
  21   0   2      740.97      722.50     24.89 o 
  22   0   2      108.05      212.62     29.49 o 
 -22   1   2      261.46      257.26     13.67 o 
 -21   1   2       43.17       39.39     10.38 o 
 -20   1   2      336.92      368.55     13.00 o 
 -19   1   2     2038.74     2009.31     29.24 o 
 -18   1   2      125.78      122.19     12.29 o 
 -17   1   2        1.75        0.76      4.94 o 
 -16   1   2       72.81       84.72      4.90 o 
 -15   1   2     2401.80     2321.71     15.62 o 
 -14   1   2     1005.28      910.70     12.12 o 
 -13   1   2     1477.83     1459.80     15.78 o 
 -12   1   2      797.39      819.89      5.66 o 
 -11   1   2      914.72      869.38      8.27 o 
 -10   1   2      791.86      719.05      7.74 o 
  -9   1   2      356.22      368.37      4.23 o 
  -8   1   2      123.45       98.05      2.48 o 
  -7   1   2      820.38      881.92      5.97 o 
  -6   1   2     1059.87     1062.85      6.50 o 
  -5   1   2        8.31        5.00      1.93 o 
  -4   1   2      333.53      344.16      3.01 o 
  -3   1   2     6518.33     6567.39     26.01 o 
  -2   1   2       14.30       15.73      2.11 o 
  -1   1   2    28942.35    30494.94    241.48 o 
   0   1   2     3708.17     3712.47      8.45 o 
   1   1   2     8197.74     8564.12     31.87 o 
   2   1   2        6.05        8.98      1.82 o 
   3   1   2    15338.87    16490.74     40.66 o 
   4   1   2     1663.61     1569.13      9.15 o 
   5   1   2    10141.67    10497.33     34.73 o 
   6   1   2     3311.34     3489.09     12.74 o 
   7   1   2        0.95        1.44      2.34 o 
   8   1   2      638.67      636.91      6.77 o 
   9   1   2      498.98      536.21      9.27 o 
  10   1   2     5211.39     5648.63     25.93 o 
  11   1   2       96.62       94.36      3.41 o 
  12   1   2      153.80      144.14      4.28 o 
  13   1   2      445.68      402.88      5.38 o 
  14   1   2       78.26       83.28      4.09 o 
  15   1   2      927.63      875.60     10.85 o 
  16   1   2      643.27      690.27     18.52 o 
  17   1   2      273.01      280.87     11.20 o 
  18   1   2      292.10      310.97     11.87 o 
  19   1   2        0.12        3.78      9.48 o 
  20   1   2       15.79       16.33      9.58 o 
  21   1   2        0.76        4.83      9.66 o 
  22   1   2        0.86        8.96      9.55 o 
 -22   2   2       18.28       11.02      9.80 o 
 -21   2   2      136.86      114.21     12.23 o 
 -20   2   2        0.19        5.09      8.95 o 
 -19   2   2       26.81       24.78      9.15 o 
 -18   2   2      486.32      483.83      9.07 o 
 -17   2   2      151.51      158.92      6.02 o 
 -16   2   2      934.26      929.52      8.75 o 
 -15   2   2      185.98      177.30      4.12 o 
 -14   2   2       61.83       59.57      3.31 o 
 -13   2   2      348.97      376.56      4.55 o 
 -12   2   2      176.55      193.97      3.58 o 
 -11   2   2      427.61      362.71      4.05 o 
 -10   2   2      272.69      289.32      3.71 o 
  -9   2   2       53.41       50.77      1.82 o 
  -8   2   2      120.66      107.14      2.77 o 
  -7   2   2      111.93      110.56      2.83 o 
  -6   2   2       20.73       15.77      2.22 o 
  -5   2   2      417.03      407.10      3.14 o 
  -4   2   2     6120.18     6394.06     19.06 o 
  -3   2   2      309.20      307.91      4.18 o 
  -2   2   2      743.57      710.93      4.83 o 
  -1   2   2     8873.13     9312.55     34.49 o 
   0   2   2     6560.71     6937.83     50.37 o 
   1   2   2     1897.96     1930.17     10.80 o 
   2   2   2      127.33      115.70      2.37 o 
   3   2   2      111.56      121.25      2.50 o 
   4   2   2     4448.84     4554.53     17.73 o 
   5   2   2      566.17      505.04      5.33 o 
   6   2   2     2093.08     2223.24      7.81 o 
   7   2   2     2121.87     2227.75     15.02 o 
   8   2   2     3157.29     3349.77     16.09 o 
   9   2   2     1324.64     1407.30      6.28 o 
  10   2   2     4670.85     4821.91     23.59 o 
  11   2   2        8.80       10.31      2.25 o 
  12   2   2      562.49      580.45      6.63 o 
  13   2   2        4.06        3.73      3.44 o 
  14   2   2      203.95      178.54      4.73 o 
  15   2   2      253.19      240.39      7.27 o 
  16   2   2      198.83      174.60      7.91 o 
  17   2   2        2.02        4.67      6.91 o 
  18   2   2        4.15        0.00      7.07 o 
  19   2   2       38.80       34.26      7.48 o 
  20   2   2       42.46       38.51      9.96 o 
  21   2   2        1.05        0.00     10.09 o 
  22   2   2        9.46       14.88     10.60 o 
 -22   3   2       12.18       24.34      9.70 o 
 -21   3   2        4.48        0.00      7.95 o 
 -20   3   2      527.72      567.92     11.70 o 
 -19   3   2      219.83      231.91      9.14 o 
 -18   3   2      617.42      656.00     11.38 o 
 -17   3   2      333.41      321.70      8.94 o 
 -16   3   2       64.01       68.30      4.38 o 
 -15   3   2        0.72        0.44      3.49 o 
 -14   3   2     1192.91     1169.12     10.37 o 
 -13   3   2     1203.38     1203.64      9.68 o 
 -12   3   2      832.48      830.01      9.25 o 
 -11   3   2      269.21      265.76      4.33 o 
 -10   3   2      716.80      749.86      5.87 o 
  -9   3   2      729.30      757.56      5.57 o 
  -8   3   2     8499.42     8984.85     29.38 o 
  -7   3   2     1316.86     1287.61      6.20 o 
  -6   3   2     3304.81     3545.72      9.21 o 
  -5   3   2      607.89      591.99      6.22 o 
  -4   3   2     2229.80     2287.62     15.93 o 
  -3   3   2      306.65      330.08      4.04 o 
  -2   3   2        1.82        5.50      2.16 o 
  -1   3   2      589.14      524.65      4.70 o 
   0   3   2       12.56       16.66      3.72 o 
   1   3   2     3113.50     3117.60     19.60 o 
   2   3   2       84.04       76.34      3.10 o 
   3   3   2      458.83      544.29      4.74 o 
   4   3   2     1101.12     1005.67      5.23 o 
   5   3   2     2756.84     2849.63     14.27 o 
   6   3   2       89.15      123.44      3.01 o 
   7   3   2     2461.09     2658.35     15.91 o 
   8   3   2       82.48       97.14      2.71 o 
   9   3   2     1005.66     1033.55      5.99 o 
  10   3   2     1956.50     1813.93      7.63 o 
  11   3   2       34.26       25.61      2.58 o 
  12   3   2      894.17      812.50      8.77 o 
  13   3   2       31.37       18.69      2.49 o 
  14   3   2      770.27      730.84      9.44 o 
  15   3   2     8106.00     8101.79     71.32 o 
  16   3   2        4.81        8.18      6.74 o 
  17   3   2       74.82       58.20      9.31 o 
  18   3   2      570.11      565.96     11.20 o 
  19   3   2      376.76      365.30     10.07 o 
  20   3   2       37.84       28.14      7.77 o 
  21   3   2       46.10       22.30      8.00 o 
 -21   4   2       48.43       36.39      7.91 o 
 -20   4   2      906.64      968.93     13.93 o 
 -19   4   2       55.74       60.98      7.61 o 
 -18   4   2      574.62      610.66     11.07 o 
 -17   4   2      220.59      230.16      5.75 o 
 -16   4   2      328.84      355.79     10.53 o 
 -15   4   2     1657.18     1650.71     12.33 o 
 -14   4   2      591.39      586.53      7.22 o 
 -13   4   2      409.38      408.60      7.83 o 
 -12   4   2     1311.60     1244.52     11.69 o 
 -11   4   2      106.41       90.51      3.59 o 
 -10   4   2       19.81       27.80      3.38 o 
  -9   4   2      431.06      438.11      4.74 o 
  -8   4   2      199.19      226.13      3.69 o 
  -7   4   2        0.65        0.92      2.03 o 
  -6   4   2     2077.73     1921.54     16.84 o 
  -5   4   2     3807.04     3922.41     43.58 o 
  -4   4   2      776.18      706.59      8.49 o 
  -3   4   2     4142.36     4169.74     12.63 o 
  -2   4   2      176.43      172.72      2.84 o 
  -1   4   2     3972.35     4062.78     14.71 o 
   0   4   2       11.04       12.51      1.85 o 
   1   4   2      821.68     1003.87     11.29 o 
   2   4   2     2774.96     2924.04     11.42 o 
   3   4   2     7585.69     7975.08     26.60 o 
   4   4   2        5.47        7.57      2.52 o 
   5   4   2      695.23      830.67      8.52 o 
   6   4   2     2940.19     2878.28     10.07 o 
   7   4   2     1708.38     1839.28      7.95 o 
   8   4   2      563.16      502.39      4.56 o 
   9   4   2      356.54      353.29      4.21 o 
  10   4   2      241.04      229.71      3.66 o 
  11   4   2     1189.21     1110.28      6.43 o 
  12   4   2       42.84       39.17      3.06 o 
  13   4   2      841.76      804.85      7.86 o 
  14   4   2      517.64      522.39      8.43 o 
  15   4   2     1509.13     1478.61     14.12 o 
  16   4   2       90.07      100.70      7.39 o 
  17   4   2     1106.57     1141.65     13.62 o 
  18   4   2        7.11       12.98      7.02 o 
  19   4   2      117.99       89.56      8.10 o 
  20   4   2     1360.63     1409.60     16.34 o 
  21   4   2       40.33       34.99      8.26 o 
 -20   5   2        0.31        0.00      7.13 o 
 -19   5   2       39.35       50.09      7.29 o 
 -18   5   2       74.04       74.53      7.35 o 
 -17   5   2       45.33       34.62      5.80 o 
 -16   5   2        1.03        1.82      4.48 o 
 -15   5   2      211.32      200.82      5.69 o 
 -14   5   2      499.33      476.58     11.07 o 
 -13   5   2      362.61      316.72      5.82 o 
 -12   5   2        0.63        0.00      3.71 o 
 -11   5   2        5.71        5.21      3.30 o 
 -10   5   2     2756.68     2793.59     15.40 o 
  -9   5   2      144.13      133.77      3.66 o 
  -8   5   2      363.98      333.34      4.19 o 
  -7   5   2      625.83      594.88      5.48 o 
  -6   5   2      105.81       92.76      3.23 o 
  -5   5   2      222.42      216.18      3.64 o 
  -4   5   2      222.57      173.70      3.05 o 
  -3   5   2        1.94        4.94      1.81 o 
  -2   5   2     1271.75     1366.98      9.72 o 
  -1   5   2        4.25        7.91      4.01 o 
   0   5   2       17.10       20.47      5.05 o 
   1   5   2      182.56      147.10      6.12 o 
   2   5   2      238.57      211.23      3.17 o 
   3   5   2      610.58      566.02      7.03 o 
   4   5   2       17.69       28.65      2.62 o 
   5   5   2        0.39        0.24      2.57 o 
   6   5   2      467.75      482.48      5.02 o 
   7   5   2      429.10      409.74      4.31 o 
   8   5   2      164.78      149.21      3.37 o 
   9   5   2        1.41        1.33      2.93 o 
  10   5   2        0.22        0.69      3.08 o 
  11   5   2        0.43        0.00      3.11 o 
  12   5   2      310.94      299.83      5.98 o 
  13   5   2       59.93       63.02      4.58 o 
  14   5   2        0.01        0.00      6.07 o 
  15   5   2      338.20      346.90      8.80 o 
  16   5   2       17.14       12.62      6.75 o 
  17   5   2      139.09      161.69      8.09 o 
  18   5   2      465.32      428.29     11.50 o 
  19   5   2      543.61      501.61     11.27 o 
  20   5   2      123.81      112.12      8.58 o 
 -19   6   2        7.87        4.36      8.37 o 
 -18   6   2       23.43       17.72      6.17 o 
 -17   6   2        1.60        0.00      5.77 o 
 -16   6   2      237.98      227.38      7.98 o 
 -15   6   2      107.37      100.35      5.71 o 
 -14   6   2       16.43       18.20      4.33 o 
 -13   6   2      384.95      350.71      6.26 o 
 -12   6   2        7.78        8.95      4.46 o 
 -11   6   2     1812.74     1698.99     16.74 o 
 -10   6   2      175.60      170.53      5.54 o 
  -9   6   2       49.75       52.20      3.22 o 
  -8   6   2      118.12      119.97      3.92 o 
  -7   6   2     1041.09      991.25      8.24 o 
  -6   6   2      520.67      516.14      9.61 o 
  -5   6   2       74.03       78.90      2.84 o 
  -4   6   2       23.96       25.16      2.06 o 
  -3   6   2     1121.32     1144.07      9.63 o 
  -2   6   2     1771.93     1812.65     14.71 o 
  -1   6   2      749.59      748.52      8.63 o 
   0   6   2       40.63       52.85      6.16 o 
   1   6   2       10.36        6.75      5.90 o 
   2   6   2     4441.95     4624.32     35.54 o 
   3   6   2        1.70        0.00      1.79 o 
   4   6   2      855.34      919.61      8.27 o 
   5   6   2      344.45      341.73      4.17 o 
   6   6   2      160.13      149.41      3.53 o 
   7   6   2      314.93      287.18      4.28 o 
   8   6   2        1.22        2.97      2.98 o 
   9   6   2      763.26      771.44      6.41 o 
  10   6   2      449.29      455.16      6.86 o 
  11   6   2       71.66       74.15      3.86 o 
  12   6   2      633.89      590.81      6.97 o 
  13   6   2      109.34      115.10      6.00 o 
  14   6   2       52.46       36.55      6.31 o 
  15   6   2      481.71      495.81      9.89 o 
  16   6   2       97.55      102.28      7.46 o 
  17   6   2      127.23      119.45      7.87 o 
  18   6   2       47.39       37.51      7.49 o 
 -17   7   2      322.34      327.59     13.61 o 
 -16   7   2       60.39       52.58      7.55 o 
 -15   7   2       25.95       21.18      6.06 o 
 -14   7   2       55.42       56.82      6.20 o 
 -13   7   2     1957.27     1968.27     16.13 o 
 -12   7   2      330.51      310.97      6.45 o 
 -11   7   2       44.94       40.19      4.39 o 
 -10   7   2      528.99      503.70      6.84 o 
  -9   7   2     1105.56     1090.54     11.20 o 
  -8   7   2     1207.57     1193.04     19.15 o 
  -7   7   2       27.75       29.32      4.05 o 
  -6   7   2      819.20      821.43      8.09 o 
  -5   7   2      272.95      247.26      4.89 o 
  -4   7   2      356.81      346.71      7.06 o 
  -3   7   2      141.45      131.80      5.19 o 
  -2   7   2       90.45       85.41      5.62 o 
  -1   7   2      486.51      479.77     12.32 o 
   0   7   2      505.97      507.58     13.16 o 
   1   7   2     2641.09     2624.88     28.59 o 
   2   7   2      144.64      162.05      5.70 o 
   3   7   2       17.97       19.97      2.96 o 
   4   7   2      842.86      861.02     12.44 o 
   5   7   2      210.12      189.89      4.68 o 
   6   7   2      215.59      174.26      3.73 o 
   7   7   2      197.83      212.03      4.17 o 
   8   7   2      254.56      246.82      4.78 o 
   9   7   2      294.70      295.27      8.03 o 
  10   7   2     1795.89     1716.81     13.90 o 
  11   7   2        2.27        2.37      4.18 o 
  12   7   2       15.82       22.24      4.06 o 
  13   7   2     1240.59     1240.14     11.70 o 
  14   7   2      244.63      249.40      7.15 o 
  15   7   2      541.05      525.09      8.98 o 
  16   7   2       63.62       44.41      6.81 o 
  17   7   2        8.57        8.10      6.67 o 
 -16   8   2        6.60       13.93     17.13 o 
 -15   8   2     1263.70     1334.47     34.78 o 
 -14   8   2      552.97      551.59     24.56 o 
 -13   8   2     1133.69     1090.62     30.80 o 
 -12   8   2      156.98      143.23     10.53 o 
 -11   8   2      575.15      514.41     25.33 o 
 -10   8   2       10.53        8.89      7.68 o 
  -9   8   2      118.81      115.26      6.51 o 
  -8   8   2       54.39       50.97      5.85 o 
  -7   8   2     1349.42     1243.89     12.47 o 
  -6   8   2     1263.41     1291.93     18.44 o 
  -5   8   2      402.84      362.24     12.39 o 
  -4   8   2      210.56      194.73      6.84 o 
  -3   8   2      743.88      731.50     14.69 o 
  -2   8   2     1205.37     1283.08     21.39 o 
  -1   8   2      313.06      306.81     10.10 o 
   0   8   2      262.36      265.49      9.79 o 
   1   8   2     1094.01     1077.63     21.53 o 
   2   8   2       14.20        8.71      5.99 o 
   3   8   2     1146.15     1125.37     16.10 o 
   4   8   2      408.55      448.45      8.27 o 
   5   8   2      648.29      599.25      9.09 o 
   6   8   2      189.09      201.27      7.63 o 
   7   8   2        0.14        0.00      6.13 o 
   8   8   2      352.84      317.74      8.41 o 
   9   8   2        0.30        0.00      6.08 o 
  10   8   2      591.84      649.27     10.41 o 
  11   8   2        1.20        3.29      5.90 o 
  12   8   2      440.78      435.84     11.38 o 
  13   8   2      128.33      111.62      7.38 o 
  14   8   2       86.49       96.41      7.51 o 
  15   8   2        1.14        5.38     11.25 o 
 -13   9   2       12.33        9.56     14.51 o 
 -12   9   2      930.65      930.59     20.54 o 
 -11   9   2        0.06       14.69     11.47 o 
 -10   9   2       50.21       58.67     11.70 o 
  -9   9   2       66.15       60.09      8.02 o 
  -8   9   2      468.55      485.48     11.57 o 
  -7   9   2      149.53      150.04      8.91 o 
  -6   9   2      628.85      632.18     12.25 o 
  -5   9   2       46.03       36.79      6.08 o 
  -4   9   2      953.95      949.95     15.72 o 
  -3   9   2      754.52      716.04     12.23 o 
  -2   9   2       87.23       94.10      9.25 o 
  -1   9   2        3.81        0.99      8.17 o 
   0   9   2      230.25      219.73     10.05 o 
   1   9   2       44.61       39.95      8.37 o 
   2   9   2       18.33       16.75      7.97 o 
   3   9   2      432.44      422.51     11.40 o 
   4   9   2       12.32       12.57      6.92 o 
   5   9   2       29.81       23.98      6.95 o 
   6   9   2       82.07       75.20      7.24 o 
   7   9   2       93.09       93.90      7.36 o 
   8   9   2        8.50        4.59      6.45 o 
   9   9   2       72.61       68.73      6.99 o 
  10   9   2       16.39       18.18      6.55 o 
  11   9   2       21.11       33.44      8.32 o 
  12   9   2        9.42       22.35      8.32 o 
  13   9   2       92.21       94.74      9.35 o 
 -10  10   2       10.06        6.38     11.83 o 
  -9  10   2       16.62        8.23     11.74 o 
  -8  10   2        0.04        3.06     11.61 o 
  -7  10   2      100.43       85.26     12.59 o 
  -6  10   2      351.84      320.09     15.07 o 
  -5  10   2        7.20       12.71      8.02 o 
  -4  10   2       89.42       91.86     12.53 o 
  -3  10   2       31.43       27.26     11.41 o 
  -2  10   2      266.72      266.95     14.30 o 
  -1  10   2      205.72      229.49     10.93 o 
   0  10   2       44.16       43.79      9.11 o 
   1  10   2        0.02        0.00      8.61 o 
   2  10   2      311.99      328.47     12.21 o 
   3  10   2      815.54      819.96     13.13 o 
   4  10   2      541.23      514.83     11.33 o 
   5  10   2       79.31       87.09      8.12 o 
   6  10   2        6.08        6.29      7.46 o 
   7  10   2        0.41        0.00      7.26 o 
   8  10   2      758.01      744.20     12.58 o 
   9  10   2        0.58        1.79      7.05 o 
  -4  11   2      477.77      440.50     23.02 o 
  -3  11   2       30.90       30.38     12.55 o 
  -2  11   2        0.32        2.99     12.17 o 
  -1  11   2      136.52      174.19     13.93 o 
   0  11   2      132.61      139.16     10.73 o 
   1  11   2      152.69      168.02      9.75 o 
   2  11   2      570.25      591.82     12.75 o 
   3  11   2        2.60        5.27      7.94 o 
 -22   1   3     1014.55     1038.56     18.59 o 
 -21   1   3       73.09       72.81     10.82 o 
 -20   1   3      104.51       95.70     12.25 o 
 -19   1   3       30.04       30.67     11.50 o 
 -18   1   3      647.08      641.41     13.71 o 
 -17   1   3      812.71      789.30     14.03 o 
 -16   1   3       57.39       59.83      4.49 o 
 -15   1   3      312.18      305.80      4.80 o 
 -14   1   3      110.22      100.94      3.50 o 
 -13   1   3     1210.17     1192.63      9.02 o 
 -12   1   3        0.55        1.42      1.31 o 
 -11   1   3     2513.03     2504.77     19.05 o 
 -10   1   3       25.35       30.94      1.89 o 
  -9   1   3       52.01       60.13      2.22 o 
  -8   1   3     2013.96     1945.29      7.59 o 
  -7   1   3     1038.33      979.77      5.49 o 
  -6   1   3      303.74      267.38      2.77 o 
  -5   1   3      158.58      179.77      2.38 o 
  -4   1   3     1094.28      945.34      5.32 o 
  -3   1   3      251.32      230.57      3.24 o 
  -2   1   3      572.69      523.78      5.95 o 
  -1   1   3      184.99      196.55      2.97 o 
   0   1   3     9340.43     9790.37     40.50 o 
   1   1   3      660.86      695.33      4.21 o 
   2   1   3       20.46       25.75      1.99 o 
   3   1   3      395.05      425.65      3.31 o 
   4   1   3        9.09       13.87      2.23 o 
   5   1   3      391.67      423.37      4.35 o 
   6   1   3      142.89      104.14      2.65 o 
   7   1   3     2243.46     2332.16      9.20 o 
   8   1   3     2694.55     2758.45     14.11 o 
   9   1   3     1050.72     1053.04      6.25 o 
  10   1   3     1067.56     1026.64      6.09 o 
  11   1   3        5.86        2.22      2.37 o 
  12   1   3      770.26      733.96      7.54 o 
  13   1   3      657.61      637.97      7.68 o 
  14   1   3        0.42        0.00      3.97 o 
  15   1   3     1795.93     1769.74     18.30 o 
  16   1   3        0.87        2.55      8.64 o 
  17   1   3       56.76       67.88      9.71 o 
  18   1   3       41.33       42.58     10.01 o 
  19   1   3      338.88      344.42     11.50 o 
  20   1   3        1.06        0.17      8.92 o 
  21   1   3       27.39       20.46     10.67 o 
  22   1   3       43.83       54.08     10.19 o 
 -22   2   3        0.57        7.23      9.43 o 
 -21   2   3      511.01      548.27     14.28 o 
 -20   2   3      653.93      718.52     14.55 o 
 -19   2   3     1095.23     1128.12     16.56 o 
 -18   2   3      110.69      111.34      6.26 o 
 -17   2   3      696.67      665.76     17.83 o 
 -16   2   3     1698.37     1678.50     13.16 o 
 -15   2   3     1082.16     1054.22      8.51 o 
 -14   2   3      101.09      101.43      3.54 o 
 -13   2   3        7.31        5.02      2.82 o 
 -12   2   3      432.07      405.65      4.41 o 
 -11   2   3      546.36      545.21      6.64 o 
 -10   2   3     1396.40     1367.36     11.68 o 
  -9   2   3     4269.00     4204.63     11.38 o 
  -8   2   3     1914.27     1991.36     10.13 o 
  -7   2   3        0.33        1.85      2.08 o 
  -6   2   3     7515.76     7517.39     21.45 o 
  -5   2   3      298.91      350.08      3.06 o 
  -4   2   3       15.75       32.29      1.63 o 
  -3   2   3     1567.09     1531.84      5.34 o 
  -2   2   3     2316.29     2278.89      9.66 o 
  -1   2   3    20412.64    21691.10     42.41 o 
   0   2   3     1790.45     1718.67     15.12 o 
   1   2   3      102.90       98.14      2.55 o 
   2   2   3      219.69      180.84      2.63 o 
   3   2   3     7601.96     7670.82     28.01 o 
   4   2   3      286.04      341.25      3.40 o 
   5   2   3     5581.68     5653.77     22.44 o 
   6   2   3        1.76        7.72      3.17 o 
   7   2   3       85.24       84.54      3.33 o 
   8   2   3        0.45        7.60      2.44 o 
   9   2   3     1048.16     1032.00      6.61 o 
  10   2   3     4768.18     4722.73     23.19 o 
  11   2   3       43.71       37.47      2.82 o 
  12   2   3      543.73      559.30      5.08 o 
  13   2   3        5.21        4.67      2.74 o 
  14   2   3     2198.81     2207.23     19.38 o 
  15   2   3      125.93      126.23      7.15 o 
  16   2   3      373.04      348.08      8.81 o 
  17   2   3      722.14      752.75     16.21 o 
  18   2   3      864.72      834.81     18.57 o 
  19   2   3      692.63      716.28     17.98 o 
  20   2   3       38.10       45.61      9.96 o 
  21   2   3       22.08       17.52     10.42 o 
 -21   3   3      159.30      158.79     10.35 o 
 -20   3   3      269.93      267.34      9.53 o 
 -19   3   3       49.62       50.62      7.48 o 
 -18   3   3      333.22      317.58     11.55 o 
 -17   3   3      785.74      735.45      8.70 o 
 -16   3   3        2.72        1.24      3.89 o 
 -15   3   3       17.65       14.31      3.65 o 
 -14   3   3      256.07      239.18      4.65 o 
 -13   3   3     1427.33     1404.47      7.99 o 
 -12   3   3      406.71      407.20      7.14 o 
 -11   3   3      344.28      310.06      4.13 o 
 -10   3   3       35.10       34.79      2.61 o 
  -9   3   3        0.01        0.56      2.22 o 
  -8   3   3      177.23      124.36      2.76 o 
  -7   3   3        0.40        0.72      2.05 o 
  -6   3   3        3.01        6.26      1.97 o 
  -5   3   3      273.59      297.68      3.27 o 
  -4   3   3     1342.29     1314.80      6.73 o 
  -3   3   3       90.61       71.97      2.03 o 
  -2   3   3      227.84      180.46      3.65 o 
  -1   3   3      469.35      507.95      7.05 o 
   0   3   3      123.23      109.27      3.62 o 
   1   3   3        2.75        9.16      2.76 o 
   2   3   3     1932.70     2013.27     11.53 o 
   3   3   3      630.21      685.55      4.51 o 
   4   3   3      392.79      410.06      3.85 o 
   5   3   3      200.39      195.93      3.21 o 
   6   3   3      207.80      178.66      3.38 o 
   7   3   3     1719.29     1810.80      8.27 o 
   8   3   3      175.48      201.05      3.56 o 
   9   3   3     2336.37     2343.05     16.63 o 
  10   3   3     2179.01     2196.59     17.23 o 
  11   3   3      287.25      328.77      4.33 o 
  12   3   3      712.31      717.19      5.79 o 
  13   3   3       22.76       15.41      3.02 o 
  14   3   3      340.62      335.43      6.11 o 
  15   3   3     4260.49     4208.52     27.97 o 
  16   3   3        3.11        6.78      6.86 o 
  17   3   3      340.20      300.47      9.32 o 
  18   3   3        2.32        0.00      6.95 o 
  19   3   3      817.45      751.60     12.47 o 
  20   3   3       53.50       45.59      8.28 o 
  21   3   3       88.02       80.96     10.77 o 
 -21   4   3       96.34      106.89      8.46 o 
 -20   4   3        0.52        0.00      7.20 o 
 -19   4   3       17.00        9.56      7.00 o 
 -18   4   3        7.06        7.19      5.43 o 
 -17   4   3        0.94        4.34      4.23 o 
 -16   4   3      164.30      161.61      5.09 o 
 -15   4   3      828.50      803.60      7.61 o 
 -14   4   3     1259.86     1194.37     12.74 o 
 -13   4   3      363.57      340.69      5.01 o 
 -12   4   3        1.43        1.98      3.00 o 
 -11   4   3       69.52       64.07      3.17 o 
 -10   4   3      171.10      170.06      3.53 o 
  -9   4   3       14.13       11.01      2.47 o 
  -8   4   3      559.23      504.86      4.28 o 
  -7   4   3      319.98      343.40      4.27 o 
  -6   4   3      295.09      304.61      3.80 o 
  -5   4   3     2251.17     2478.08     11.43 o 
  -4   4   3     3049.70     3338.35     17.00 o 
  -3   4   3       42.56       53.03      2.40 o 
  -2   4   3      107.98      108.84      3.42 o 
  -1   4   3       60.08      104.43      5.68 o 
   0   4   3      314.90      289.18      4.78 o 
   1   4   3      451.93      497.32      5.16 o 
   2   4   3      888.14      999.96      8.69 o 
   3   4   3       32.40       44.61      3.29 o 
   4   4   3     2044.69     2116.64     15.98 o 
   5   4   3       10.07        2.45      2.79 o 
   6   4   3       19.02       14.31      2.51 o 
   7   4   3       32.21       21.41      2.44 o 
   8   4   3      720.30      711.23      5.72 o 
   9   4   3      169.29      162.80      3.78 o 
  10   4   3        1.35        1.96      2.73 o 
  11   4   3        1.50        1.71      2.89 o 
  12   4   3     1605.10     1527.30     11.53 o 
  13   4   3      630.73      624.19      7.47 o 
  14   4   3      336.19      343.76      8.64 o 
  15   4   3       95.48       86.14      6.98 o 
  16   4   3       85.41       78.18      7.20 o 
  17   4   3       19.77       24.62      6.89 o 
  18   4   3        1.46        6.21      7.05 o 
  19   4   3     1137.09     1060.09     14.40 o 
  20   4   3      252.71      227.32      9.56 o 
 -20   5   3       42.18       46.63      9.35 o 
 -19   5   3      159.61      160.04     10.13 o 
 -18   5   3        4.05        4.15      6.74 o 
 -17   5   3        0.08        3.06      4.82 o 
 -16   5   3      807.67      840.63      9.02 o 
 -15   5   3      203.74      191.46      5.15 o 
 -14   5   3       63.39       77.16      4.18 o 
 -13   5   3       25.22       24.82      3.71 o 
 -12   5   3     2336.61     2319.55     14.23 o 
 -11   5   3     2398.35     2383.21     17.51 o 
 -10   5   3      671.66      689.32      5.99 o 
  -9   5   3      261.55      254.67      4.59 o 
  -8   5   3     3940.48     4000.14     23.47 o 
  -7   5   3     1860.75     1874.96      7.40 o 
  -6   5   3       14.84       11.26      2.61 o 
  -5   5   3      114.01      134.48      3.24 o 
  -4   5   3      267.02      260.12      3.50 o 
  -3   5   3     1237.10     1302.49      9.76 o 
  -2   5   3     2327.68     2237.96     13.50 o 
  -1   5   3     1535.63     1611.98     21.17 o 
   0   5   3     2262.61     2399.34     13.67 o 
   1   5   3     2576.54     2565.52     15.29 o 
   2   5   3     4208.91     4510.61     18.99 o 
   3   5   3      296.11      278.09      4.77 o 
   4   5   3      169.75      205.76      4.69 o 
   5   5   3       38.82       31.71      2.92 o 
   6   5   3     1209.90     1243.02      8.45 o 
   7   5   3     1898.90     1756.21      8.73 o 
   8   5   3      341.83      359.22      4.75 o 
   9   5   3      196.81      199.21      3.94 o 
  10   5   3     2432.95     2338.51     11.81 o 
  11   5   3      210.21      220.27      3.93 o 
  12   5   3     3494.98     3385.04     19.67 o 
  13   5   3      366.34      378.00      6.79 o 
  14   5   3      238.16      259.68      8.21 o 
  15   5   3       31.11       37.25      6.71 o 
  16   5   3      670.62      637.56     11.08 o 
  17   5   3      356.03      363.65      9.76 o 
  18   5   3       91.53       90.17      8.04 o 
  19   5   3        1.50        0.00      7.41 o 
 -19   6   3        8.65        7.42      8.57 o 
 -18   6   3      916.42      939.88     13.50 o 
 -17   6   3        6.67        0.00      6.82 o 
 -16   6   3      347.30      347.96      9.31 o 
 -15   6   3      434.78      440.37      7.25 o 
 -14   6   3      391.50      377.59      6.69 o 
 -13   6   3      253.91      229.80      5.66 o 
 -12   6   3      260.52      263.45      5.58 o 
 -11   6   3       27.61       22.13      4.15 o 
 -10   6   3     2118.10     2010.93     14.89 o 
  -9   6   3      776.95      716.55     12.58 o 
  -8   6   3        1.94        1.25      2.53 o 
  -7   6   3       34.40       35.95      3.14 o 
  -6   6   3     5085.15     5023.98     62.02 o 
  -5   6   3      317.46      288.88      6.99 o 
  -4   6   3      965.01      927.31      6.31 o 
  -3   6   3     1252.16     1294.42     11.98 o 
  -2   6   3        0.09        0.82      1.57 o 
  -1   6   3        1.80        0.00      5.24 o 
   0   6   3     2069.68     2078.80     22.70 o 
   1   6   3     1149.83     1252.72     15.14 o 
   2   6   3      369.88      324.35      6.28 o 
   3   6   3      747.41      722.85      6.71 o 
   4   6   3      775.59      820.24      6.22 o 
   5   6   3     1516.23     1474.19     11.34 o 
   6   6   3      336.92      361.11      5.45 o 
   7   6   3      987.06      951.78      8.61 o 
   8   6   3     1341.78     1363.16     13.29 o 
   9   6   3      149.13      133.22      4.02 o 
  10   6   3       72.82       62.23      4.36 o 
  11   6   3      366.20      344.56      6.00 o 
  12   6   3       29.13       26.42      4.12 o 
  13   6   3       92.80       74.23      5.08 o 
  14   6   3      346.33      349.76      7.49 o 
  15   6   3        7.60        2.26      6.44 o 
  16   6   3       14.98       25.84      6.80 o 
  17   6   3      366.13      403.15     11.35 o 
  18   6   3        0.00        2.29      7.21 o 
 -17   7   3       74.68       68.47      9.21 o 
 -16   7   3       87.87       80.18      9.35 o 
 -15   7   3       56.77       57.03      8.38 o 
 -14   7   3        6.55        1.77      7.80 o 
 -13   7   3        0.76        0.91      7.54 o 
 -12   7   3      300.74      243.95      7.99 o 
 -11   7   3        1.19        1.11      5.79 o 
 -10   7   3       54.34       39.23      4.78 o 
  -9   7   3      549.44      511.59      7.59 o 
  -8   7   3      160.63      137.35      5.22 o 
  -7   7   3      245.99      261.08      6.10 o 
  -6   7   3      340.38      312.17      5.59 o 
  -5   7   3       42.24       41.31      3.76 o 
  -4   7   3       47.92       35.03      4.32 o 
  -3   7   3      370.90      373.71      8.65 o 
  -2   7   3      206.33      209.14      8.63 o 
  -1   7   3      219.63      218.71      7.58 o 
   0   7   3      357.06      376.05      8.39 o 
   1   7   3        1.52        2.66      4.22 o 
   2   7   3      831.63      823.64      8.37 o 
   3   7   3        3.94        0.02      4.36 o 
   4   7   3      218.63      204.85      4.38 o 
   5   7   3       45.20       38.28      3.25 o 
   6   7   3      605.28      563.67      5.76 o 
   7   7   3      445.54      400.07      5.42 o 
   8   7   3      100.05       95.13      4.20 o 
   9   7   3       60.66       54.50      4.26 o 
  10   7   3      310.34      311.64      6.32 o 
  11   7   3      338.53      298.69      6.05 o 
  12   7   3      306.49      292.97      5.70 o 
  13   7   3        7.54        0.00      4.76 o 
  14   7   3        0.08        0.00      5.59 o 
  15   7   3        0.41        2.54      6.44 o 
  16   7   3        7.52       14.52      6.59 o 
  17   7   3       49.87       59.58      7.50 o 
 -15   8   3      274.51      263.90     14.96 o 
 -14   8   3      177.82      180.61     14.53 o 
 -13   8   3      115.76      128.03     13.53 o 
 -12   8   3       13.64        0.00     16.87 o 
 -11   8   3        6.78        1.21     15.57 o 
 -10   8   3       25.40       39.26     16.25 o 
  -9   8   3      435.12      445.46     10.18 o 
  -8   8   3       41.32       46.85      6.99 o 
  -7   8   3      326.38      300.05      8.92 o 
  -6   8   3        0.48        0.00      5.00 o 
  -5   8   3      147.05      123.32      6.05 o 
  -4   8   3      112.62      111.81      5.84 o 
  -3   8   3      631.45      630.70     15.92 o 
  -2   8   3       10.92        7.60      8.03 o 
  -1   8   3     1288.49     1323.19     15.59 o 
   0   8   3      188.65      170.99     12.75 o 
   1   8   3     1756.60     1764.56     13.58 o 
   2   8   3       20.42       13.68      6.13 o 
   3   8   3      229.92      242.31      7.08 o 
   4   8   3       78.38       68.46      5.83 o 
   5   8   3     1085.84     1024.55     10.96 o 
   6   8   3       30.88       32.43      6.50 o 
   7   8   3      241.93      243.16      8.17 o 
   8   8   3      259.75      248.14      8.06 o 
   9   8   3      725.61      685.58     10.69 o 
  10   8   3      296.52      311.68     12.79 o 
  11   8   3      217.87      191.05      7.60 o 
  12   8   3      188.05      197.71      9.60 o 
  13   8   3       16.95       13.66      8.12 o 
  14   8   3        3.33        5.94      8.41 o 
  15   8   3       45.07       35.14     11.28 o 
 -13   9   3      685.05      658.41     15.75 o 
 -12   9   3       59.44       56.45     10.22 o 
 -11   9   3      320.86      314.74     12.78 o 
 -10   9   3      696.57      683.36     32.25 o 
  -9   9   3       62.77       60.27     11.81 o 
  -8   9   3       76.57       96.49     12.47 o 
  -7   9   3     1828.73     1802.73     58.06 o 
  -6   9   3       71.30       59.08     11.48 o 
  -5   9   3       77.15       82.43      7.79 o 
  -4   9   3      252.09      215.96     17.59 o 
  -3   9   3      471.41      434.78     17.57 o 
  -2   9   3     1716.72     1709.26     14.40 o 
  -1   9   3      477.86      499.85     11.06 o 
   0   9   3       20.98       26.37      6.05 o 
   1   9   3      437.02      471.39     13.61 o 
   2   9   3      425.92      408.55     10.09 o 
   3   9   3      353.14      366.88      9.79 o 
   4   9   3      189.15      173.09      8.34 o 
   5   9   3       62.94       57.60      7.36 o 
   6   9   3       98.13      100.86      7.64 o 
   7   9   3      562.71      560.20     10.76 o 
   8   9   3       13.71       13.73      6.70 o 
   9   9   3       14.73       12.13      6.49 o 
  10   9   3      496.59      535.40     14.91 o 
  11   9   3       76.79       82.24      8.76 o 
  12   9   3      210.13      234.31     13.73 o 
  -9  10   3        0.09        0.00      9.99 o 
  -8  10   3      374.76      357.13     13.44 o 
  -7  10   3      529.38      567.63     21.31 o 
  -6  10   3       15.23        8.06      9.99 o 
  -5  10   3      202.28      220.19     12.90 o 
  -4  10   3      125.66      108.79     10.10 o 
  -3  10   3        6.15        5.78      8.88 o 
  -2  10   3        6.04        1.51      7.61 o 
  -1  10   3      178.20      163.77      9.13 o 
   0  10   3       11.69       10.22      7.72 o 
   1  10   3       25.88       18.34      7.72 o 
   2  10   3       26.64       24.67      7.82 o 
   3  10   3      345.37      389.74     10.62 o 
   4  10   3       82.02       78.53      8.29 o 
   5  10   3      192.72      206.92      9.09 o 
   6  10   3      514.20      523.47     11.52 o 
   7  10   3       12.50        8.48      7.49 o 
   8  10   3      528.56      557.27     17.18 o 
   9  10   3        5.61        0.81      7.20 o 
  -2  11   3       82.29       69.67     10.24 o 
  -1  11   3      240.79      235.47     10.39 o 
   0  11   3       35.77       28.94      8.63 o 
   1  11   3       26.73       12.81      8.28 o 
 -22   0   4      217.50      222.11     21.18 o 
 -21   0   4      320.16      321.41     21.74 o 
 -20   0   4       76.44       75.06     17.55 o 
 -19   0   4      374.49      362.74     20.72 o 
 -18   0   4     2490.23     2363.87     37.91 o 
 -17   0   4     1446.56     1409.86     15.39 o 
 -16   0   4     3709.06     3774.53     44.57 o 
 -15   0   4      859.42      917.92     19.05 o 
 -14   0   4     1074.79     1053.76     16.60 o 
 -13   0   4     5616.42     5688.22     43.24 o 
 -12   0   4     2189.03     2091.20     28.47 o 
 -11   0   4     5403.92     5522.70     24.03 o 
 -10   0   4      339.52      330.58      5.01 o 
  -9   0   4    19787.15    21650.12    109.68 o 
  -8   0   4      203.27      193.27      4.09 o 
  -7   0   4     1538.73     1825.50     22.92 o 
  -6   0   4     1808.26     1955.33     10.21 o 
  -5   0   4      404.74      384.83      5.20 o 
  -4   0   4    10208.54    10675.81     26.47 o 
  -3   0   4       24.93       39.34      3.46 o 
  -2   0   4     1007.04      983.18      5.60 o 
  -1   0   4     1062.44     1006.60     17.15 o 
   0   0   4    12505.85    12419.78     90.62 o 
   1   0   4        2.68        6.11      2.84 o 
   2   0   4     1870.18     1909.47      9.19 o 
   3   0   4     6494.45     6504.04     32.01 o 
   4   0   4      296.81      334.67      6.16 o 
   5   0   4      357.95      297.42      5.29 o 
   6   0   4        1.31        1.79      1.21 o 
   7   0   4     1782.86     1675.96     20.72 o 
   8   0   4        0.56       11.46      2.44 o 
   9   0   4       44.63       68.91      4.17 o 
  10   0   4       23.14       47.56      4.16 o 
  11   0   4      173.73      146.71      5.19 o 
  12   0   4      164.84      151.16      8.87 o 
  13   0   4        0.38        2.33      5.57 o 
  14   0   4     1547.12     1580.97     31.29 o 
  15   0   4      523.80      519.85     19.14 o 
  16   0   4     1297.56     1387.93     22.32 o 
  17   0   4      657.32      687.21     31.06 o 
  18   0   4       16.54       25.12     12.59 o 
  19   0   4     1481.58     1549.10     27.28 o 
  20   0   4        0.28        4.21     13.53 o 
  21   0   4        0.13        7.96     13.57 o 
 -22   1   4        1.56       11.28     10.49 o 
 -21   1   4      432.04      418.31     19.54 o 
 -20   1   4      475.67      502.36     16.77 o 
 -19   1   4      203.84      198.31     12.96 o 
 -18   1   4        8.05       10.41      5.58 o 
 -17   1   4      394.83      403.43      8.84 o 
 -16   1   4      914.56      923.82      9.42 o 
 -15   1   4        2.37        0.28      3.10 o 
 -14   1   4      512.26      494.27      7.46 o 
 -13   1   4     1107.07     1049.34      8.03 o 
 -12   1   4      294.68      297.56      4.97 o 
 -11   1   4     1638.88     1666.05     10.49 o 
 -10   1   4       12.27        8.35      2.25 o 
  -9   1   4      443.50      490.79      4.00 o 
  -8   1   4      565.08      592.02      4.36 o 
  -7   1   4        2.85        4.72      2.01 o 
  -6   1   4     1040.11     1202.96      4.85 o 
  -5   1   4      115.03       75.55      2.22 o 
  -4   1   4      447.54      400.92      4.49 o 
  -3   1   4     1331.00     1311.70     10.98 o 
  -2   1   4     6024.03     5686.10      9.04 o 
  -1   1   4     3336.77     3315.13     19.21 o 
   0   1   4     4837.54     5186.23     21.48 o 
   1   1   4       71.31       71.77      2.05 o 
   2   1   4     1046.62      959.91      3.39 o 
   3   1   4      850.33      847.60      4.26 o 
   4   1   4     2708.30     2842.98      7.71 o 
   5   1   4     2950.97     3066.30     12.49 o 
   6   1   4      753.50      797.29      4.65 o 
   7   1   4     2220.00     2323.29      9.21 o 
   8   1   4       47.66       53.69      2.59 o 
   9   1   4      761.95      731.91      5.52 o 
  10   1   4     1025.89     1045.33      6.73 o 
  11   1   4      312.03      295.14      4.44 o 
  12   1   4     1940.91     1938.89     11.43 o 
  13   1   4       30.08       28.28      3.12 o 
  14   1   4      674.81      653.98      9.37 o 
  15   1   4        2.88        3.14      5.75 o 
  16   1   4      163.25      154.92      9.42 o 
  17   1   4      460.97      450.46     12.80 o 
  18   1   4       84.61      101.50     10.39 o 
  19   1   4       74.17       71.40      9.37 o 
  20   1   4       22.63       16.79      9.60 o 
  21   1   4      630.78      632.86     16.26 o 
 -22   2   4       48.86       52.41     10.24 o 
 -21   2   4       11.23       15.22      9.39 o 
 -20   2   4      250.74      269.39     11.39 o 
 -19   2   4       41.19       45.69      6.83 o 
 -18   2   4       46.69       53.80      5.54 o 
 -17   2   4        0.23        2.75      5.92 o 
 -16   2   4      519.28      516.24      6.41 o 
 -15   2   4       20.63       18.60      3.47 o 
 -14   2   4      305.53      298.23      4.76 o 
 -13   2   4       11.33       12.39      2.98 o 
 -12   2   4        4.16        4.77      2.90 o 
 -11   2   4      717.69      757.04      7.57 o 
 -10   2   4       15.95       12.00      2.17 o 
  -9   2   4      580.88      689.75      7.87 o 
  -8   2   4      205.50      192.31      3.81 o 
  -7   2   4     2870.52     3048.89      8.12 o 
  -6   2   4      236.79      251.86      2.67 o 
  -5   2   4      117.82      136.29      2.31 o 
  -4   2   4     2093.44     2322.38     13.78 o 
  -3   2   4     3781.06     4067.94     17.03 o 
  -2   2   4      451.01      522.33      5.83 o 
  -1   2   4     5389.47     5886.01     36.93 o 
   0   2   4      105.27      109.78      2.38 o 
   1   2   4     2179.29     2201.42     13.41 o 
   2   2   4      374.78      476.00      3.45 o 
   3   2   4     1492.98     1554.37      8.30 o 
   4   2   4      114.68      102.55      2.17 o 
   5   2   4      749.54      849.79      9.82 o 
   6   2   4        1.41        4.94      1.89 o 
   7   2   4      153.14      122.87      2.86 o 
   8   2   4      864.25      933.84      7.38 o 
   9   2   4      551.43      559.54      5.03 o 
  10   2   4       67.84       71.33      3.39 o 
  11   2   4      496.77      475.27      5.15 o 
  12   2   4      410.30      404.96      4.97 o 
  13   2   4      331.83      341.54      4.80 o 
  14   2   4       35.57       37.46      4.18 o 
  15   2   4      128.86      129.86      6.73 o 
  16   2   4        2.46        1.31      6.32 o 
  17   2   4       83.00       74.49      7.06 o 
  18   2   4       12.45        7.75      6.76 o 
  19   2   4       18.69        5.57      9.55 o 
  20   2   4       65.56       61.34     10.71 o 
  21   2   4        0.06        0.00     10.68 o 
 -21   3   4        0.93        4.69      8.54 o 
 -20   3   4       42.28       53.02      7.84 o 
 -19   3   4      855.63      874.43     12.76 o 
 -18   3   4      216.76      198.21      7.10 o 
 -17   3   4       10.51       10.18      4.50 o 
 -16   3   4      292.13      288.77      6.14 o 
 -15   3   4      685.62      673.92      6.54 o 
 -14   3   4      789.19      835.30     10.18 o 
 -13   3   4      564.94      564.01      5.53 o 
 -12   3   4       13.81        8.94      2.76 o 
 -11   3   4      677.00      678.65      6.34 o 
 -10   3   4      157.26      174.90      3.21 o 
  -9   3   4      216.99      225.30      3.18 o 
  -8   3   4        4.61       10.13      1.95 o 
  -7   3   4     1083.80      990.93      5.65 o 
  -6   3   4     4108.16     4487.71     18.70 o 
  -5   3   4     2689.15     2811.14     16.25 o 
  -4   3   4      636.96      685.50      8.06 o 
  -3   3   4      550.56      573.75      8.89 o 
  -2   3   4     4909.20     5076.01     25.82 o 
  -1   3   4       37.05       31.31      2.99 o 
   0   3   4      642.37      805.11      7.58 o 
   1   3   4      287.54      264.70      3.85 o 
   2   3   4        2.76        2.63      2.35 o 
   3   3   4      254.63      233.49      3.29 o 
   4   3   4      578.94      512.83      4.24 o 
   5   3   4       25.14       32.15      2.38 o 
   6   3   4      293.58      292.70      3.53 o 
   7   3   4     3614.46     3519.21     15.17 o 
   8   3   4      131.47      138.03      3.06 o 
   9   3   4     3072.45     2913.31     28.00 o 
  10   3   4      329.59      302.17      4.28 o 
  11   3   4        5.43        7.38      3.01 o 
  12   3   4     2651.42     2640.72     15.44 o 
  13   3   4       12.04        6.12      3.76 o 
  14   3   4      776.58      741.00     10.80 o 
  15   3   4       65.43       74.40      6.90 o 
  16   3   4     1268.32     1220.79     14.80 o 
  17   3   4      359.19      399.62      9.69 o 
  18   3   4       94.06       98.66      7.88 o 
  19   3   4        2.11        8.32      9.34 o 
  20   3   4        2.60        8.43      9.84 o 
 -21   4   4       15.49       25.23      9.58 o 
 -20   4   4      175.69      180.10     10.92 o 
 -19   4   4      922.42      914.22     16.12 o 
 -18   4   4      201.78      209.76      8.30 o 
 -17   4   4        5.35        5.10      4.72 o 
 -16   4   4        6.81        5.17      4.48 o 
 -15   4   4     1736.24     1679.08     20.26 o 
 -14   4   4      106.67      111.43      4.21 o 
 -13   4   4      498.18      469.29      5.76 o 
 -12   4   4      579.97      583.09      5.77 o 
 -11   4   4      330.59      344.30      5.97 o 
 -10   4   4      515.12      533.25      6.21 o 
  -9   4   4     3532.34     3395.37     18.75 o 
  -8   4   4       54.18       75.16      3.09 o 
  -7   4   4     2419.39     2401.69      8.63 o 
  -6   4   4       62.08       89.35      2.52 o 
  -5   4   4      235.49      233.80      2.93 o 
  -4   4   4     4084.13     4269.41     15.52 o 
  -3   4   4     2271.40     2288.99     20.00 o 
  -2   4   4      304.71      362.98      6.02 o 
  -1   4   4      498.86      582.20      6.41 o 
   0   4   4     7873.33     8357.41     21.56 o 
   1   4   4      882.60      944.11     10.37 o 
   2   4   4     2515.95     2432.67     10.00 o 
   3   4   4     2479.87     2667.03     17.62 o 
   4   4   4      445.71      426.52      6.40 o 
   5   4   4     2547.35     2501.64     22.36 o 
   6   4   4      416.94      426.90      6.92 o 
   7   4   4     1251.35     1207.36      9.37 o 
   8   4   4       11.46        8.26      2.69 o 
   9   4   4       17.87       18.10      2.74 o 
  10   4   4        2.21        3.09      2.63 o 
  11   4   4     1166.04     1145.89      8.80 o 
  12   4   4       22.14       23.22      3.81 o 
  13   4   4      557.03      558.45      7.62 o 
  14   4   4      185.77      177.99      7.61 o 
  15   4   4      171.86      165.19      7.84 o 
  16   4   4     1511.64     1502.01     15.00 o 
  17   4   4        0.16        7.44      7.03 o 
  18   4   4      379.12      347.10     10.09 o 
  19   4   4      202.54      215.68      9.13 o 
  20   4   4      169.83      153.53     11.21 o 
 -20   5   4        0.73        3.30      9.12 o 
 -19   5   4      192.62      185.24     10.73 o 
 -18   5   4      435.81      424.08     15.56 o 
 -17   5   4      719.75      752.18     11.86 o 
 -16   5   4        0.74        0.74      6.62 o 
 -15   5   4        4.70        4.30      4.25 o 
 -14   5   4       52.91       48.16      4.46 o 
 -13   5   4      539.85      538.35      6.07 o 
 -12   5   4      202.36      198.82      5.47 o 
 -11   5   4      870.87      805.22      9.30 o 
 -10   5   4      735.27      733.18     10.58 o 
  -9   5   4      533.71      569.58      5.41 o 
  -8   5   4       25.22       27.44      2.71 o 
  -7   5   4      194.37      179.40      4.76 o 
  -6   5   4        3.73        6.61      2.34 o 
  -5   5   4        0.94        1.78      2.22 o 
  -4   5   4      946.64      985.40      6.85 o 
  -3   5   4     1731.55     1824.04     12.31 o 
  -2   5   4      696.62      676.31      9.88 o 
  -1   5   4      246.36      231.00      5.30 o 
   0   5   4      823.04      823.35      6.85 o 
   1   5   4        5.02        2.85      3.20 o 
   2   5   4        4.25        9.26      3.24 o 
   3   5   4       67.51       66.52      3.63 o 
   4   5   4        3.88        2.20      3.32 o 
   5   5   4        0.09        0.87      3.35 o 
   6   5   4      107.74      119.56      4.17 o 
   7   5   4       41.49       41.15      3.13 o 
   8   5   4       21.74       20.91      2.92 o 
   9   5   4     1646.76     1636.25      8.28 o 
  10   5   4      207.04      214.57      4.47 o 
  11   5   4      334.59      328.86      5.53 o 
  12   5   4      345.91      351.38      5.66 o 
  13   5   4        8.45       13.33      4.54 o 
  14   5   4        2.75        0.00      6.22 o 
  15   5   4       89.70       95.28      7.34 o 
  16   5   4       58.01       51.28      7.16 o 
  17   5   4       29.19       18.66      7.26 o 
  18   5   4      447.02      412.63     10.62 o 
  19   5   4      100.80       94.67      8.45 o 
 -18   6   4       34.14       37.13      7.76 o 
 -17   6   4      331.29      326.48      9.81 o 
 -16   6   4      282.83      291.56      9.04 o 
 -15   6   4      666.03      613.54     10.84 o 
 -14   6   4      434.73      429.72      9.56 o 
 -13   6   4       20.54       19.48      6.40 o 
 -12   6   4       40.86       33.08      6.03 o 
 -11   6   4     1106.63     1133.14     13.97 o 
 -10   6   4        8.18        4.88      3.41 o 
  -9   6   4      279.40      258.69      4.69 o 
  -8   6   4      530.39      514.17      7.31 o 
  -7   6   4       17.51       16.51      2.92 o 
  -6   6   4      120.43      131.19      6.22 o 
  -5   6   4      152.04      134.07      3.28 o 
  -4   6   4      943.59      920.68     11.48 o 
  -3   6   4     1249.64     1265.66     14.66 o 
  -2   6   4       64.09       75.76      6.14 o 
  -1   6   4      624.84      632.22      7.90 o 
   0   6   4        3.06        1.46      3.67 o 
   1   6   4      686.89      731.47      7.37 o 
   2   6   4      669.90      656.37      7.10 o 
   3   6   4       47.05       55.01      4.04 o 
   4   6   4       50.29       54.23      4.15 o 
   5   6   4       28.33       35.27      3.43 o 
   6   6   4     3494.11     3515.73     18.10 o 
   7   6   4     2421.74     2341.79     19.75 o 
   8   6   4       69.99       76.57      4.77 o 
   9   6   4      217.10      209.93      5.34 o 
  10   6   4      382.42      397.06      6.95 o 
  11   6   4     2449.49     2314.95     30.59 o 
  12   6   4       16.74       13.54      4.02 o 
  13   6   4      215.84      207.53      7.00 o 
  14   6   4       69.93       78.90      6.68 o 
  15   6   4       97.85       93.14      7.40 o 
  16   6   4      238.25      220.62      8.73 o 
  17   6   4      120.42      113.60      8.03 o 
 -17   7   4        1.59        9.12      8.99 o 
 -16   7   4      451.38      519.74     13.20 o 
 -15   7   4      453.51      465.58     13.56 o 
 -14   7   4      572.25      609.41     12.96 o 
 -13   7   4      359.46      360.03     10.87 o 
 -12   7   4       32.40       26.47      7.64 o 
 -11   7   4      979.41      991.52     24.20 o 
 -10   7   4      275.94      258.07      9.27 o 
  -9   7   4      169.81      169.81      8.32 o 
  -8   7   4      498.23      477.92      6.60 o 
  -7   7   4       27.33       25.26      3.88 o 
  -6   7   4      600.88      543.90      7.25 o 
  -5   7   4     4207.62     4201.70     23.20 o 
  -4   7   4      132.66      143.60      6.02 o 
  -3   7   4     1156.13     1125.28     11.62 o 
  -2   7   4      826.09      814.29     11.06 o 
  -1   7   4      861.90      820.39     11.36 o 
   0   7   4      209.15      182.84      5.55 o 
   1   7   4      209.82      200.78      5.63 o 
   2   7   4      108.41       90.88      5.52 o 
   3   7   4      840.52      832.42      9.33 o 
   4   7   4       81.35       67.17      3.71 o 
   5   7   4       13.74       11.62      3.59 o 
   6   7   4      579.15      550.25      6.86 o 
   7   7   4     1007.57     1000.67      9.30 o 
   8   7   4      194.71      185.17      5.74 o 
   9   7   4      187.52      163.69      5.18 o 
  10   7   4      263.64      277.52      5.88 o 
  11   7   4      219.83      210.89      5.69 o 
  12   7   4      397.68      419.47      8.04 o 
  13   7   4        5.68        6.95      5.53 o 
  14   7   4      411.36      392.97      8.52 o 
  15   7   4      144.96      151.80      7.83 o 
  16   7   4       28.30       23.34      7.02 o 
 -15   8   4       52.95       53.77     12.56 o 
 -14   8   4       21.29       32.14     12.46 o 
 -13   8   4       92.90       78.75     12.89 o 
 -12   8   4      616.83      622.80     18.04 o 
 -11   8   4        1.39        0.39     11.27 o 
 -10   8   4       62.96       58.34     11.52 o 
  -9   8   4      408.87      421.64     15.86 o 
  -8   8   4       70.90       58.39      9.44 o 
  -7   8   4      119.88       94.07      9.64 o 
  -6   8   4     1508.37     1517.13     20.42 o 
  -5   8   4      432.29      425.84     12.28 o 
  -4   8   4       63.24       59.85      5.79 o 
  -3   8   4       86.07       74.43      5.85 o 
  -2   8   4      364.12      375.48     13.22 o 
  -1   8   4        0.74        0.00      5.29 o 
   0   8   4      596.92      629.15      9.82 o 
   1   8   4      105.79       94.31      6.19 o 
   2   8   4     1092.26     1133.41     15.52 o 
   3   8   4      299.48      323.61      7.58 o 
   4   8   4       28.19       28.87      5.64 o 
   5   8   4     1580.43     1657.49     15.17 o 
   6   8   4      177.62      169.48      7.73 o 
   7   8   4      244.79      230.76      8.07 o 
   8   8   4      167.30      165.20      7.63 o 
   9   8   4        4.32        0.00      6.11 o 
  10   8   4       16.46       21.67      6.01 o 
  11   8   4      179.73      203.61      9.26 o 
  12   8   4        0.36        3.66     10.49 o 
  13   8   4       61.04       55.80      9.11 o 
  14   8   4      170.16      215.05     12.81 o 
 -12   9   4      319.65      339.32     13.17 o 
 -11   9   4        0.23        2.05     10.37 o 
 -10   9   4       32.64       24.71     10.21 o 
  -9   9   4      160.07      177.27     11.08 o 
  -8   9   4       21.23       20.46      9.34 o 
  -7   9   4      238.79      239.08     11.41 o 
  -6   9   4       51.99       54.74      9.55 o 
  -5   9   4       34.84       29.87      9.21 o 
  -4   9   4      330.79      341.52     12.27 o 
  -3   9   4      214.07      218.16      9.37 o 
  -2   9   4        0.32        0.82      7.27 o 
  -1   9   4       52.52       45.82      6.10 o 
   0   9   4        4.21        2.94      5.66 o 
   1   9   4       55.13       48.67      6.18 o 
   2   9   4       44.25       52.76      6.13 o 
   3   9   4      401.49      373.99     12.91 o 
   4   9   4       55.82       59.30      7.33 o 
   5   9   4       64.89       69.79      7.53 o 
   6   9   4       18.76       18.10      6.92 o 
   7   9   4      328.21      309.79      9.30 o 
   8   9   4      448.65      439.87     10.17 o 
   9   9   4        0.25        3.36      6.71 o 
  10   9   4       20.87       23.58      6.63 o 
  11   9   4        0.29        3.24     10.86 o 
  -9  10   4       16.30       23.90     10.44 o 
  -8  10   4        0.32        1.14      9.85 o 
  -7  10   4      133.72      136.53     11.10 o 
  -6  10   4       21.27       10.69      9.96 o 
  -5  10   4        0.58        0.00      9.66 o 
  -4  10   4      364.26      409.72     13.49 o 
  -3  10   4      162.83      170.46      9.68 o 
  -2  10   4      227.07      198.54      9.64 o 
  -1  10   4       36.03       26.44      8.02 o 
   0  10   4      184.02      189.98      9.32 o 
   1  10   4       81.12       87.89      8.56 o 
   2  10   4      569.89      552.90     11.85 o 
   3  10   4        2.51        4.74      7.80 o 
   4  10   4      261.56      259.27     11.21 o 
   5  10   4      302.39      342.41     10.37 o 
   6  10   4      723.43      745.66     13.86 o 
   7  10   4      310.29      329.44     10.25 o 
   8  10   4       80.26       79.19      8.05 o 
 -22   1   5      193.41      203.59     12.55 o 
 -21   1   5      105.68      131.56     13.64 o 
 -20   1   5       99.17      111.03     12.94 o 
 -19   1   5      962.53      967.05     21.06 o 
 -18   1   5      417.25      435.32      8.95 o 
 -17   1   5        5.16        5.63      4.16 o 
 -16   1   5      992.30      991.41      9.68 o 
 -15   1   5        9.56        9.63      3.65 o 
 -14   1   5     2126.94     2121.94     11.29 o 
 -13   1   5        1.18        0.03      2.49 o 
 -12   1   5       49.89       44.12      2.76 o 
 -11   1   5      967.48     1010.74      6.58 o 
 -10   1   5      603.81      525.24      5.12 o 
  -9   1   5     4276.74     4588.65     16.11 o 
  -8   1   5     2730.97     2850.20      9.28 o 
  -7   1   5      302.24      312.93      3.65 o 
  -6   1   5      272.78      277.20      4.03 o 
  -5   1   5     6992.95     7108.88     25.73 o 
  -4   1   5      498.07      553.29      5.10 o 
  -3   1   5      603.42      546.51      3.93 o 
  -2   1   5       79.71       89.34      1.84 o 
  -1   1   5     2220.71     2562.99     11.65 o 
   0   1   5      824.61      787.35      5.14 o 
   1   1   5     4659.82     5056.61     14.11 o 
   2   1   5      284.41      295.43      3.11 o 
   3   1   5        2.25        4.13      1.30 o 
   4   1   5     4167.30     4248.12     19.11 o 
   5   1   5        2.61       11.20      2.19 o 
   6   1   5     1860.06     1855.81      7.67 o 
   7   1   5     4309.22     4518.16     20.65 o 
   8   1   5      604.81      627.87      4.68 o 
   9   1   5     1772.67     1675.59      7.34 o 
  10   1   5      439.59      464.11      4.58 o 
  11   1   5      584.73      566.28      6.66 o 
  12   1   5      622.54      598.31      5.76 o 
  13   1   5      203.97      194.81      4.81 o 
  14   1   5      626.42      607.15     17.95 o 
  15   1   5       51.15       58.10      8.30 o 
  16   1   5      129.04      101.46     10.13 o 
  17   1   5      486.81      484.37     17.41 o 
  18   1   5      537.58      563.04     12.78 o 
  19   1   5       34.48       36.02      9.35 o 
  20   1   5       76.95       94.21     10.16 o 
  21   1   5       39.28       34.90     10.17 o 
 -21   2   5      446.22      519.30     13.81 o 
 -20   2   5       85.17       86.74      9.73 o 
 -19   2   5      624.97      616.96     13.52 o 
 -18   2   5       35.39       33.07      6.51 o 
 -17   2   5      410.83      444.48      8.87 o 
 -16   2   5       70.92       75.28      4.72 o 
 -15   2   5     1247.54     1248.64     10.08 o 
 -14   2   5       16.69       17.51      3.40 o 
 -13   2   5      665.37      684.91      8.23 o 
 -12   2   5     2490.77     2403.28     15.77 o 
 -11   2   5       83.27       86.40      2.91 o 
 -10   2   5      977.06      968.72     10.25 o 
  -9   2   5      935.68      811.04      4.91 o 
  -8   2   5       39.06       50.90      2.12 o 
  -7   2   5     7261.77     7515.02     21.36 o 
  -6   2   5        3.85        5.98      1.29 o 
  -5   2   5        6.99        9.42      3.40 o 
  -4   2   5      338.95      388.11      4.88 o 
  -3   2   5     3265.48     3145.41     13.79 o 
  -2   2   5      348.58      374.13      4.63 o 
  -1   2   5     1451.59     1348.43      7.37 o 
   0   2   5    11283.60    12199.63     43.87 o 
   1   2   5     1425.37     1495.85      9.74 o 
   2   2   5     4254.52     4186.91     19.41 o 
   3   2   5     1250.77     1339.30      6.98 o 
   4   2   5     2919.18     2800.67     24.87 o 
   5   2   5     3497.15     3558.33     19.79 o 
   6   2   5      112.74      127.58      3.13 o 
   7   2   5     1228.25     1248.22      9.59 o 
   8   2   5      677.07      691.90      5.84 o 
   9   2   5      294.89      295.74      5.48 o 
  10   2   5       18.88       23.87      2.13 o 
  11   2   5     1803.54     1809.69     12.05 o 
  12   2   5        0.58        0.00      3.25 o 
  13   2   5      709.26      703.35      7.91 o 
  14   2   5      207.07      214.10      7.90 o 
  15   2   5      113.39       98.44      5.08 o 
  16   2   5      470.66      469.50     19.52 o 
  17   2   5       60.40       76.42      9.80 o 
  18   2   5      352.00      335.63     12.60 o 
  19   2   5      166.48      186.60     11.23 o 
  20   2   5        8.16        3.85     11.15 o 
 -21   3   5      265.36      289.57     17.00 o 
 -20   3   5      449.70      463.66     16.54 o 
 -19   3   5       15.11       17.47      9.33 o 
 -18   3   5        0.27        2.99      6.74 o 
 -17   3   5      229.44      233.05      8.86 o 
 -16   3   5       99.44       90.89      4.97 o 
 -15   3   5       19.89       24.77      3.54 o 
 -14   3   5     2238.64     2164.43     12.33 o 
 -13   3   5       69.42       82.84      3.42 o 
 -12   3   5      444.56      492.23      4.90 o 
 -11   3   5      157.58      166.09      3.70 o 
 -10   3   5      546.26      484.67      6.01 o 
  -9   3   5       52.99       58.24      2.53 o 
  -8   3   5       42.76       54.41      2.44 o 
  -7   3   5       82.45       62.34      3.27 o 
  -6   3   5     1866.62     1964.38     13.79 o 
  -5   3   5     4611.06     4827.99     17.98 o 
  -4   3   5       67.17       87.69      3.64 o 
  -3   3   5     3689.72     3723.61     13.96 o 
  -2   3   5        1.12        2.88      1.82 o 
  -1   3   5        3.22        8.96      2.79 o 
   0   3   5     3098.53     3227.82     25.47 o 
   1   3   5       74.36       65.13      2.78 o 
   2   3   5       82.33       93.48      2.81 o 
   3   3   5     1118.85     1211.86      8.71 o 
   4   3   5      170.28      164.09      2.97 o 
   5   3   5        5.53        4.18      2.07 o 
   6   3   5      843.03      792.62      6.48 o 
   7   3   5      166.12      151.21      2.88 o 
   8   3   5      255.29      271.77      3.45 o 
   9   3   5     1898.97     1909.76     16.13 o 
  10   3   5      405.56      406.37      5.81 o 
  11   3   5      104.86       82.39      2.90 o 
  12   3   5      123.07      123.85      4.64 o 
  13   3   5      296.01      301.04      7.65 o 
  14   3   5        5.49        0.00      4.43 o 
  15   3   5       94.79      102.86      6.94 o 
  16   3   5      258.86      258.32      8.24 o 
  17   3   5      134.13      141.40     10.44 o 
  18   3   5        9.51       12.97      9.22 o 
  19   3   5       32.75       34.65     10.01 o 
  20   3   5       23.61       27.62     10.23 o 
 -20   4   5        7.79        8.30      9.70 o 
 -19   4   5       55.89       52.11      9.30 o 
 -18   4   5      273.88      287.31     11.40 o 
 -17   4   5      508.48      475.75     14.89 o 
 -16   4   5       80.82       78.29      7.38 o 
 -15   4   5      190.15      185.53      5.41 o 
 -14   4   5      190.14      186.00      5.04 o 
 -13   4   5        7.01        9.66      3.05 o 
 -12   4   5      500.67      482.89      4.92 o 
 -11   4   5       32.04       21.23      2.57 o 
 -10   4   5     1151.59     1181.28      9.36 o 
  -9   4   5       14.71       14.36      2.30 o 
  -8   4   5      462.01      443.48      6.71 o 
  -7   4   5      481.67      490.44      5.16 o 
  -6   4   5       24.79       29.02      2.36 o 
  -5   4   5      482.02      555.93      4.72 o 
  -4   4   5     1074.28      998.57      9.96 o 
  -3   4   5       48.05       27.45      2.15 o 
  -2   4   5     4198.93     4389.82     14.75 o 
  -1   4   5      283.63      251.56      4.82 o 
   0   4   5     1208.37     1354.77      8.27 o 
   1   4   5      375.49      405.09      5.80 o 
   2   4   5      893.08      893.75      6.55 o 
   3   4   5      459.06      465.58     11.62 o 
   4   4   5      143.08      122.11      3.33 o 
   5   4   5      121.91      108.00      3.12 o 
   6   4   5     2839.82     2965.97     15.74 o 
   7   4   5      133.95      119.55      3.28 o 
   8   4   5      357.15      316.16      4.24 o 
   9   4   5      207.90      216.20      4.52 o 
  10   4   5        1.86        3.72      2.74 o 
  11   4   5       10.91       17.40      3.92 o 
  12   4   5       19.82       24.35      4.68 o 
  13   4   5      134.65      123.27      5.96 o 
  14   4   5      109.72       88.19      6.87 o 
  15   4   5      401.75      378.29     11.34 o 
  16   4   5      353.45      367.95      9.58 o 
  17   4   5       93.08       88.60      7.58 o 
  18   4   5      309.84      264.39     11.90 o 
  19   4   5        3.17        0.35      9.92 o 
 -19   5   5      746.96      822.99     15.99 o 
 -18   5   5       51.62       29.30      8.88 o 
 -17   5   5      105.01      106.62      7.92 o 
 -16   5   5      698.04      744.40     11.76 o 
 -15   5   5       42.30       36.76      7.04 o 
 -14   5   5        3.28        0.00      6.29 o 
 -13   5   5      117.34       99.24      5.16 o 
 -12   5   5       28.63       26.27      6.19 o 
 -11   5   5       11.12        7.19      3.54 o 
 -10   5   5      229.11      240.01      4.00 o 
  -9   5   5     1602.50     1542.19     13.24 o 
  -8   5   5     2824.25     2662.93     32.92 o 
  -7   5   5      120.83      128.28      3.07 o 
  -6   5   5       29.41       20.06      3.00 o 
  -5   5   5     2002.02     1887.33     19.54 o 
  -4   5   5      228.24      231.22      3.99 o 
  -3   5   5      155.03      127.20      3.54 o 
  -2   5   5      800.22      764.21      7.87 o 
  -1   5   5       73.87       76.02      3.97 o 
   0   5   5     1110.01     1115.21      7.90 o 
   1   5   5      785.02      819.55      7.02 o 
   2   5   5       55.62       63.59      3.71 o 
   3   5   5      358.05      373.00      5.42 o 
   4   5   5     2792.04     2886.49     15.74 o 
   5   5   5        0.02        0.25      3.36 o 
   6   5   5      882.95      830.24      8.20 o 
   7   5   5     1023.02      957.85      6.91 o 
   8   5   5       37.96       44.58      3.41 o 
   9   5   5      309.31      271.63      4.82 o 
  10   5   5     1255.36     1173.14     13.16 o 
  11   5   5      914.86      919.22      9.81 o 
  12   5   5      393.77      391.10      7.39 o 
  13   5   5      484.51      472.40      7.35 o 
  14   5   5      224.17      236.20      8.15 o 
  15   5   5     1092.37     1093.69     14.28 o 
  16   5   5      343.03      347.74      9.67 o 
  17   5   5      127.33      126.24      8.16 o 
  18   5   5      138.77      165.61     10.92 o 
 -18   6   5        3.72        2.25      7.51 o 
 -17   6   5      402.86      397.55     19.25 o 
 -16   6   5      232.11      249.50     12.13 o 
 -15   6   5      137.38      134.76      7.76 o 
 -14   6   5      103.06      109.02      7.30 o 
 -13   6   5      438.24      455.47      9.54 o 
 -12   6   5      318.68      336.65     11.25 o 
 -11   6   5      252.83      251.39      7.69 o 
 -10   6   5     1262.53     1254.45     12.29 o 
  -9   6   5        2.11        1.90      5.18 o 
  -8   6   5      295.03      300.53      5.51 o 
  -7   6   5      215.84      200.14      4.50 o 
  -6   6   5      888.85      836.18     11.05 o 
  -5   6   5        0.98        0.00      3.03 o 
  -4   6   5      124.48       97.86      4.89 o 
  -3   6   5     1273.21     1234.71     16.60 o 
  -2   6   5      574.58      600.25      7.44 o 
  -1   6   5     1472.27     1406.49     12.32 o 
   0   6   5      959.72      945.82      9.58 o 
   1   6   5       90.90       88.81      4.31 o 
   2   6   5     2708.55     2726.56     21.12 o 
   3   6   5     1106.90     1153.17      9.38 o 
   4   6   5      184.05      174.94      5.04 o 
   5   6   5     1699.67     1727.45     12.50 o 
   6   6   5       55.62       70.12      4.95 o 
   7   6   5        3.02        2.73      3.84 o 
   8   6   5      127.22      126.30      4.77 o 
   9   6   5      169.04      142.01      6.12 o 
  10   6   5        0.01        0.00      5.46 o 
  11   6   5       71.75       80.84      6.37 o 
  12   6   5       84.97       70.96      5.37 o 
  13   6   5     1417.96     1411.35     13.05 o 
  14   6   5      510.83      535.15     10.89 o 
  15   6   5      153.05      127.76      7.91 o 
  16   6   5      138.52      165.27      8.37 o 
  17   6   5        0.60        1.58      7.22 o 
 -16   7   5        7.12        0.47      8.77 o 
 -15   7   5        5.51        1.59      8.66 o 
 -14   7   5       20.60       18.59      8.35 o 
 -13   7   5       36.03       32.62      8.16 o 
 -12   7   5      404.90      413.95     13.70 o 
 -11   7   5        0.42        0.00      7.47 o 
 -10   7   5        0.96        0.00      7.54 o 
  -9   7   5     1162.75     1139.06     23.28 o 
  -8   7   5      482.45      488.47     10.80 o 
  -7   7   5      638.92      627.63     11.25 o 
  -6   7   5     2837.99     2872.12     20.18 o 
  -5   7   5      208.83      201.92      6.84 o 
  -4   7   5      417.83      423.00     10.42 o 
  -3   7   5     2186.59     2202.54     19.78 o 
  -2   7   5      192.47      198.63      6.17 o 
  -1   7   5     1080.11     1068.38     10.28 o 
   0   7   5     2774.60     2822.66     17.35 o 
   1   7   5      569.02      586.85      8.26 o 
   2   7   5      909.79      908.41     12.83 o 
   3   7   5       18.57       23.56      5.05 o 
   4   7   5       13.26       14.07      3.76 o 
   5   7   5      249.01      236.23      5.37 o 
   6   7   5      114.08       94.80      4.62 o 
   7   7   5       10.72       11.64      4.55 o 
   8   7   5      566.74      533.14      7.76 o 
   9   7   5      267.76      259.99      6.49 o 
  10   7   5       36.76       32.56      5.90 o 
  11   7   5       10.81        5.03      5.01 o 
  12   7   5      441.21      462.56      8.19 o 
  13   7   5       20.91       13.06      5.92 o 
  14   7   5       12.12       17.94      5.92 o 
  15   7   5        0.03        2.52      6.12 o 
 -14   8   5      138.45      129.52     13.96 o 
 -13   8   5       27.14       23.60     12.64 o 
 -12   8   5      267.36      307.91     15.66 o 
 -11   8   5      463.70      478.13     16.67 o 
 -10   8   5      777.06      815.46     49.02 o 
  -9   8   5       58.24       66.20     11.93 o 
  -8   8   5      256.03      267.84     14.61 o 
  -7   8   5      848.23      918.96     15.88 o 
  -6   8   5      106.31      111.25      9.95 o 
  -5   8   5      454.49      460.49     11.41 o 
  -4   8   5      257.18      240.60      9.37 o 
  -3   8   5      356.00      356.15      7.80 o 
  -2   8   5      262.98      264.94      7.25 o 
  -1   8   5       87.73       78.05      5.89 o 
   0   8   5      258.83      230.93      6.96 o 
   1   8   5      547.98      530.99     10.01 o 
   2   8   5       50.75       48.75      5.78 o 
   3   8   5     2160.92     2089.90     30.81 o 
   4   8   5      878.76      836.52     17.35 o 
   5   8   5        0.11        0.95      5.37 o 
   6   8   5      250.57      261.85      8.35 o 
   7   8   5      490.30      495.00      9.89 o 
   8   8   5      159.26      146.21      7.38 o 
   9   8   5      195.72      180.31      9.38 o 
  10   8   5        2.74        4.99      7.57 o 
  11   8   5      129.06      132.40      8.87 o 
  12   8   5       41.96       34.60     11.20 o 
  13   8   5        0.54        0.00      8.64 o 
 -12   9   5      184.70      203.52     15.21 o 
 -11   9   5      214.75      235.68     12.43 o 
 -10   9   5      781.51      863.08     19.23 o 
  -9   9   5      280.51      292.54     12.66 o 
  -8   9   5       75.57       91.98     10.43 o 
  -7   9   5      721.54      779.63     15.67 o 
  -6   9   5       23.46       30.94      9.49 o 
  -5   9   5      937.72      974.43     20.48 o 
  -4   9   5      321.83      348.28     10.51 o 
  -3   9   5      283.21      284.99      9.97 o 
  -2   9   5       16.47       23.90      7.66 o 
  -1   9   5       63.11       65.65      7.70 o 
   0   9   5        2.59        5.03      7.19 o 
   1   9   5        0.04        0.00      5.67 o 
   2   9   5      140.74      143.17      6.80 o 
   3   9   5        0.14        2.55      7.12 o 
   4   9   5      465.53      471.75     10.62 o 
   5   9   5       60.49       73.25      7.59 o 
   6   9   5      749.65      765.49     17.21 o 
   7   9   5      346.34      348.29      9.58 o 
   8   9   5      226.12      222.49      9.86 o 
   9   9   5      739.82      786.07     18.86 o 
  10   9   5      122.10      116.02      9.40 o 
  -7  10   5      140.55      151.21     11.67 o 
  -6  10   5       20.30       26.03      9.97 o 
  -5  10   5       75.97       70.03     10.51 o 
  -4  10   5       98.35       91.01     10.75 o 
  -3  10   5      612.42      665.22     17.10 o 
  -2  10   5       13.19        7.98      8.51 o 
  -1  10   5      465.27      469.81     12.09 o 
   0  10   5      214.99      224.23      9.88 o 
   1  10   5      121.90      130.58      8.84 o 
   2  10   5     1010.24     1019.51     19.97 o 
   3  10   5       10.64       16.03      7.89 o 
   4  10   5      451.97      442.22     11.19 o 
   5  10   5       13.22       17.92      7.80 o 
   6  10   5        1.11        0.00      7.41 o 
 -21   0   6       80.68       85.14     18.53 o 
 -20   0   6      352.89      331.40     22.10 o 
 -19   0   6      198.32      180.20     10.77 o 
 -18   0   6      314.09      328.34     21.02 o 
 -17   0   6      202.82      195.51     10.11 o 
 -16   0   6      151.10      169.17     10.87 o 
 -15   0   6     2774.95     2755.82     54.56 o 
 -14   0   6      168.41      181.48      6.08 o 
 -13   0   6     1787.23     1786.29     18.22 o 
 -12   0   6      801.68      756.93      9.16 o 
 -11   0   6      625.73      668.44     15.09 o 
 -10   0   6     2558.68     2545.79     21.71 o 
  -9   0   6      252.69      265.91      8.17 o 
  -8   0   6        3.45        2.57      3.42 o 
  -7   0   6     1987.02     2082.78     11.96 o 
  -6   0   6        9.14       32.68      3.44 o 
  -5   0   6     1294.59     1334.49      9.88 o 
  -4   0   6     5246.75     5413.16     42.82 o 
  -3   0   6     5927.73     5841.51     19.54 o 
  -2   0   6      673.14      692.28      5.99 o 
  -1   0   6      893.61      811.36     15.91 o 
   0   0   6      654.97      775.25      6.19 o 
   1   0   6      362.09      341.22      4.88 o 
   2   0   6     9050.38     9838.39     25.47 o 
   3   0   6     3248.81     3805.63     20.44 o 
   4   0   6     2915.65     2729.21     27.52 o 
   5   0   6     2687.15     2879.34     12.37 o 
   6   0   6      142.67      156.13      6.54 o 
   7   0   6      670.85      759.01     13.11 o 
   8   0   6     6308.93     6491.41     25.90 o 
   9   0   6     3440.72     3547.56     18.32 o 
  10   0   6     1687.27     1651.61     18.74 o 
  11   0   6     1872.39     1831.86     13.78 o 
  12   0   6      414.63      416.48      8.23 o 
  13   0   6     1327.30     1305.72     17.36 o 
  14   0   6      135.78      133.62     18.08 o 
  15   0   6      183.94      222.62     14.55 o 
  16   0   6       50.91       52.49     12.57 o 
  17   0   6      181.04      171.42     23.47 o 
  18   0   6      331.85      336.64     16.02 o 
  19   0   6      150.16      146.10     14.99 o 
  20   0   6       69.33       99.66     14.22 o 
 -21   1   6       18.31       27.20     12.46 o 
 -20   1   6      310.81      304.72     16.87 o 
 -19   1   6      177.53      192.11     13.48 o 
 -18   1   6       15.89       18.94      7.43 o 
 -17   1   6       84.51       83.34      6.15 o 
 -16   1   6       30.68       30.95      5.92 o 
 -15   1   6        3.46        0.68      3.39 o 
 -14   1   6       46.14       49.96      3.06 o 
 -13   1   6        7.32       13.82      2.70 o 
 -12   1   6     1324.56     1438.76     14.77 o 
 -11   1   6      151.71      142.16      3.70 o 
 -10   1   6      107.24      135.37      3.58 o 
  -9   1   6      620.84      669.83      5.57 o 
  -8   1   6     7636.91     7989.41     21.74 o 
  -7   1   6       59.29       54.98      2.55 o 
  -6   1   6     2173.84     2069.18     19.32 o 
  -5   1   6      504.82      403.71      3.31 o 
  -4   1   6     1050.57     1002.16      9.38 o 
  -3   1   6      180.59      184.49      3.97 o 
  -2   1   6       64.45       77.92      2.20 o 
  -1   1   6      110.44      120.48      2.45 o 
   0   1   6     1635.30     1723.22      6.44 o 
   1   1   6      699.28      806.99      4.44 o 
   2   1   6      562.69      554.51      5.91 o 
   3   1   6     2897.30     2994.72     13.23 o 
   4   1   6      505.45      519.36      4.01 o 
   5   1   6     1163.96     1284.66      7.02 o 
   6   1   6     1004.40     1003.05      7.38 o 
   7   1   6        8.06        9.10      2.14 o 
   8   1   6     1450.55     1430.54      7.85 o 
   9   1   6     1758.88     1809.08     11.11 o 
  10   1   6      570.66      576.69      5.01 o 
  11   1   6       28.51       26.87      2.86 o 
  12   1   6      947.22      925.09     10.02 o 
  13   1   6     1261.39     1223.97     18.58 o 
  14   1   6      748.34      740.24     20.62 o 
  15   1   6       54.24       46.86     11.07 o 
  16   1   6      586.90      588.07     12.61 o 
  17   1   6       38.93       33.77      8.65 o 
  18   1   6      553.08      524.93     12.64 o 
  19   1   6       41.69       57.89      9.97 o 
  20   1   6      234.66      238.47     11.69 o 
 -21   2   6       69.29       74.79     13.43 o 
 -20   2   6        0.15        0.00     11.62 o 
 -19   2   6        1.01        0.00     11.35 o 
 -18   2   6      459.38      453.78     12.18 o 
 -17   2   6      760.78      766.93     19.10 o 
 -16   2   6       90.17       95.74      5.15 o 
 -15   2   6       39.67       38.61      3.88 o 
 -14   2   6      157.81      153.36      4.47 o 
 -13   2   6      580.89      589.60      5.30 o 
 -12   2   6      210.85      218.74      3.71 o 
 -11   2   6       62.54       68.45      2.74 o 
 -10   2   6       13.85        9.64      2.15 o 
  -9   2   6       21.40       27.46      2.40 o 
  -8   2   6       17.27       19.33      1.93 o 
  -7   2   6      780.17      860.67      7.72 o 
  -6   2   6     1753.24     1883.58      9.54 o 
  -5   2   6      188.69      186.52      4.59 o 
  -4   2   6      666.91      771.60      6.37 o 
  -3   2   6     1221.38     1373.66      9.10 o 
  -2   2   6       78.25       76.79      2.71 o 
  -1   2   6     1965.07     1992.60     10.12 o 
   0   2   6        0.27        2.80      1.83 o 
   1   2   6       27.53       34.10      2.41 o 
   2   2   6      325.51      323.32      3.22 o 
   3   2   6     3681.51     4059.82     12.07 o 
   4   2   6     1919.50     2225.91     12.03 o 
   5   2   6      445.51      511.97      5.82 o 
   6   2   6      319.66      352.12      5.43 o 
   7   2   6      304.01      326.92      4.55 o 
   8   2   6      131.38      142.34      3.25 o 
   9   2   6        3.39        7.80      2.81 o 
  10   2   6        7.57        6.87      2.97 o 
  11   2   6       11.39        5.84      3.38 o 
  12   2   6        0.01        1.63      3.68 o 
  13   2   6      420.02      406.04     14.54 o 
  14   2   6      141.65      135.85      5.53 o 
  15   2   6       88.51       83.40      9.16 o 
  16   2   6        1.13        0.00      9.20 o 
  17   2   6      198.83      186.61     10.34 o 
  18   2   6       24.84       14.29      9.09 o 
  19   2   6      302.26      280.88     12.93 o 
  20   2   6        4.72        0.00      9.80 o 
 -20   3   6       16.06       26.74     11.49 o 
 -19   3   6      172.07      176.43     13.12 o 
 -18   3   6       12.63       11.38     10.98 o 
 -17   3   6     2267.44     2375.74     31.50 o 
 -16   3   6      823.31      792.37     16.32 o 
 -15   3   6       17.61       20.56      4.83 o 
 -14   3   6       81.98       75.92      3.98 o 
 -13   3   6     1621.81     1646.91     17.40 o 
 -12   3   6      295.06      302.82      4.01 o 
 -11   3   6       11.87       12.92      2.32 o 
 -10   3   6      284.27      277.54      4.23 o 
  -9   3   6       68.72       62.94      2.03 o 
  -8   3   6      707.57      592.34      6.39 o 
  -7   3   6        1.97        1.69      3.73 o 
  -6   3   6     1021.98     1025.90      7.92 o 
  -5   3   6       32.48       20.08      3.42 o 
  -4   3   6      817.20      943.16      7.21 o 
  -3   3   6     5092.23     5343.57     15.40 o 
  -2   3   6     7439.64     8317.14     20.98 o 
  -1   3   6      965.58      997.96      6.70 o 
   0   3   6        6.52       13.84      2.29 o 
   1   3   6     4758.71     4959.92     38.86 o 
   2   3   6     1412.15     1580.42     11.03 o 
   3   3   6     1416.14     1398.53      6.71 o 
   4   3   6     1951.24     1935.31      7.47 o 
   5   3   6      381.87      400.69      3.99 o 
   6   3   6     1694.26     1609.00     18.49 o 
   7   3   6        9.24        5.82      1.55 o 
   8   3   6      180.11      186.17      4.27 o 
   9   3   6     1632.82     1575.92     18.65 o 
  10   3   6        9.87       13.62      3.34 o 
  11   3   6     1589.94     1508.70     17.32 o 
  12   3   6        2.40        0.00      5.23 o 
  13   3   6      144.87      140.92      6.49 o 
  14   3   6      249.16      267.01      6.99 o 
  15   3   6      136.66      130.83      9.79 o 
  16   3   6       57.43       51.92      9.34 o 
  17   3   6      468.55      482.19     18.96 o 
  18   3   6      397.16      425.79     15.89 o 
  19   3   6        0.68       11.19      9.28 o 
 -20   4   6      174.76      161.59     11.17 o 
 -19   4   6      126.52      131.89     10.68 o 
 -18   4   6      101.75       95.72      9.91 o 
 -17   4   6      166.68      173.92      8.15 o 
 -16   4   6       49.56       51.39      7.12 o 
 -15   4   6     1310.32     1315.43     14.10 o 
 -14   4   6      157.69      195.41      8.11 o 
 -13   4   6      562.61      532.52      8.60 o 
 -12   4   6     1899.15     1864.95     15.62 o 
 -11   4   6      124.41      125.33      3.45 o 
 -10   4   6     1829.06     1779.01     19.16 o 
  -9   4   6        8.75       10.45      4.56 o 
  -8   4   6      229.38      215.48      6.54 o 
  -7   4   6      541.43      542.44      9.06 o 
  -6   4   6      276.13      239.87      5.64 o 
  -5   4   6      988.05      995.59      8.61 o 
  -4   4   6      304.82      283.03      5.54 o 
  -3   4   6     2539.03     2332.63     34.77 o 
  -2   4   6       72.63       77.29      2.18 o 
  -1   4   6     4913.06     4934.25     19.64 o 
   0   4   6       93.47       92.92      3.63 o 
   1   4   6      194.85      182.07      3.99 o 
   2   4   6     2808.92     2757.42     17.29 o 
   3   4   6      712.40      702.60      8.61 o 
   4   4   6     1108.20     1078.93     15.24 o 
   5   4   6      837.45      828.01      6.07 o 
   6   4   6        0.02        0.00      2.57 o 
   7   4   6      467.31      470.42      9.47 o 
   8   4   6        2.58        0.92      2.43 o 
   9   4   6      399.55      379.62      5.69 o 
  10   4   6      450.83      452.52      9.80 o 
  11   4   6      899.38      927.89     15.32 o 
  12   4   6      642.80      643.65      8.60 o 
  13   4   6      439.15      450.48      8.45 o 
  14   4   6        0.11        0.00      5.29 o 
  15   4   6      228.61      210.76      8.16 o 
  16   4   6        7.95        6.29      9.03 o 
  17   4   6       11.10        1.97      9.38 o 
  18   4   6        1.26        0.00      9.59 o 
 -19   5   6      514.54      545.52     14.32 o 
 -18   5   6       27.36       31.95      9.22 o 
 -17   5   6        5.94        3.89      7.23 o 
 -16   5   6      171.63      151.80      8.29 o 
 -15   5   6      126.38      129.45      9.20 o 
 -14   5   6       21.32       15.52      6.80 o 
 -13   5   6        1.61        0.18      6.44 o 
 -12   5   6      780.06      778.58     11.03 o 
 -11   5   6      260.60      251.69      7.96 o 
 -10   5   6      112.11      110.72      6.73 o 
  -9   5   6      678.92      662.80      8.55 o 
  -8   5   6        9.51       12.34      2.77 o 
  -7   5   6     1119.39     1081.88     14.69 o 
  -6   5   6     2675.98     2608.16     23.43 o 
  -5   5   6      340.79      336.45      3.58 o 
  -4   5   6      171.94      166.48      2.96 o 
  -3   5   6        1.47        2.50      2.35 o 
  -2   5   6       21.78       17.48      3.43 o 
  -1   5   6      647.87      683.92     14.88 o 
   0   5   6      152.83      149.53      5.36 o 
   1   5   6      189.72      193.82      4.50 o 
   2   5   6      127.92      133.43      4.21 o 
   3   5   6      756.72      734.33      8.85 o 
   4   5   6       55.82       59.45      3.86 o 
   5   5   6      461.89      487.12      7.15 o 
   6   5   6      903.46      897.05     12.43 o 
   7   5   6        4.08        2.68      3.43 o 
   8   5   6      498.74      464.18      6.04 o 
   9   5   6     3205.62     3213.14     69.67 o 
  10   5   6      259.10      260.42      6.45 o 
  11   5   6      353.05      379.33      8.19 o 
  12   5   6      682.26      663.60      9.13 o 
  13   5   6      167.40      180.33      6.54 o 
  14   5   6       15.17       13.66      6.52 o 
  15   5   6       28.59       24.98      6.73 o 
  16   5   6      483.20      492.41     13.40 o 
  17   5   6      161.13      183.23     11.08 o 
 -17   6   6      145.42      163.93      8.78 o 
 -16   6   6       27.45       30.17      7.62 o 
 -15   6   6      223.62      207.35      8.65 o 
 -14   6   6      230.73      221.13      8.51 o 
 -13   6   6      110.22      106.78      7.40 o 
 -12   6   6      352.31      376.85      9.10 o 
 -11   6   6      313.96      307.50      8.33 o 
 -10   6   6      108.10      122.86      6.69 o 
  -9   6   6      273.89      258.90      7.30 o 
  -8   6   6        0.06        0.50      5.27 o 
  -7   6   6        8.88        7.99      4.95 o 
  -6   6   6      706.14      659.66      8.16 o 
  -5   6   6        0.92        0.00      2.58 o 
  -4   6   6      903.16      894.70      9.91 o 
  -3   6   6       75.03       71.76      3.68 o 
  -2   6   6      839.65      811.84      9.78 o 
  -1   6   6      984.86      978.14     14.47 o 
   0   6   6      768.66      759.08      7.62 o 
   1   6   6       15.16       26.00      3.93 o 
   2   6   6     1123.26     1098.89      8.94 o 
   3   6   6      173.67      161.10      5.45 o 
   4   6   6      141.71      139.81      5.08 o 
   5   6   6      456.45      478.67      8.84 o 
   6   6   6       61.87       53.55      4.69 o 
   7   6   6      292.43      286.60      7.33 o 
   8   6   6     1086.53     1075.57     15.54 o 
   9   6   6       58.63       59.18      5.42 o 
  10   6   6      671.35      648.70     10.03 o 
  11   6   6       43.14       50.31      6.20 o 
  12   6   6      871.03      884.57     10.55 o 
  13   6   6      222.34      197.26      7.37 o 
  14   6   6      147.00      144.97      7.28 o 
  15   6   6      180.93      179.15      8.39 o 
  16   6   6      231.97      229.26      9.17 o 
 -16   7   6       12.24       18.47      9.16 o 
 -15   7   6      416.17      442.37     15.17 o 
 -14   7   6       81.84       91.06     10.64 o 
 -13   7   6      552.53      588.99     13.01 o 
 -12   7   6      296.45      302.22     10.70 o 
 -11   7   6       91.53       94.78      8.64 o 
 -10   7   6      930.15      967.01     19.66 o 
  -9   7   6      132.97      113.30      8.50 o 
  -8   7   6     1343.05     1338.38     18.98 o 
  -7   7   6       45.34       39.64      7.35 o 
  -6   7   6      210.15      199.88      7.80 o 
  -5   7   6      208.87      226.37     10.01 o 
  -4   7   6        6.18        3.87      4.67 o 
  -3   7   6     2477.74     2467.34     27.27 o 
  -2   7   6       19.44       16.70      4.88 o 
  -1   7   6        0.07        4.25      4.87 o 
   0   7   6      611.76      608.51      8.47 o 
   1   7   6     1182.82     1192.81     13.01 o 
   2   7   6       86.01       78.79      5.45 o 
   3   7   6        5.25        3.82      4.86 o 
   4   7   6      530.77      522.21      8.07 o 
   5   7   6       95.28       75.68      5.32 o 
   6   7   6       91.84       95.33      5.51 o 
   7   7   6       14.21       13.67      4.19 o 
   8   7   6      508.39      453.32      8.85 o 
   9   7   6      147.45      165.94      7.07 o 
  10   7   6       85.07      104.21      6.57 o 
  11   7   6      391.65      386.11      8.75 o 
  12   7   6      180.51      188.00      6.74 o 
  13   7   6      153.49      157.63      7.20 o 
  14   7   6      319.68      327.57     10.03 o 
 -14   8   6      175.47      191.07     14.80 o 
 -13   8   6      312.40      306.21     15.35 o 
 -12   8   6       31.17       40.24     12.59 o 
 -11   8   6      117.66      161.26     13.76 o 
 -10   8   6      432.99      476.49     14.79 o 
  -9   8   6       59.88       54.96      8.17 o 
  -8   8   6      285.15      272.48      9.76 o 
  -7   8   6        0.18        4.72     11.09 o 
  -6   8   6      273.74      285.00     11.59 o 
  -5   8   6       38.15       45.70      8.17 o 
  -4   8   6        1.25        7.69      7.33 o 
  -3   8   6      274.19      293.83      9.49 o 
  -2   8   6      320.67      326.39      9.70 o 
  -1   8   6      672.34      685.33     12.65 o 
   0   8   6       47.04       49.15      5.68 o 
   1   8   6      752.46      712.44     12.98 o 
   2   8   6      115.72      118.01      6.23 o 
   3   8   6        1.35        1.84      5.25 o 
   4   8   6     1274.86     1249.21     16.14 o 
   5   8   6       37.98       44.31      6.00 o 
   6   8   6      113.05      115.33      7.32 o 
   7   8   6      466.98      451.95     11.99 o 
   8   8   6      341.98      331.84     11.13 o 
   9   8   6       14.60       23.72      7.96 o 
  10   8   6      228.23      245.00     10.37 o 
  11   8   6      145.74      156.99      9.26 o 
  12   8   6        7.13        6.69     10.91 o 
 -11   9   6      546.13      558.90     18.91 o 
 -10   9   6        3.59        5.34     10.26 o 
  -9   9   6       80.20       88.77     10.87 o 
  -8   9   6       56.21       51.49     10.17 o 
  -7   9   6       10.64        6.21      9.65 o 
  -6   9   6      254.94      264.50     11.88 o 
  -5   9   6      409.51      402.36     11.20 o 
  -4   9   6        1.55        5.23      7.94 o 
  -3   9   6      131.93      138.19      8.84 o 
  -2   9   6      101.19      103.96      8.30 o 
  -1   9   6       67.16       68.31      7.96 o 
   0   9   6      160.73      173.83      8.83 o 
   1   9   6        5.91        3.73      7.23 o 
   2   9   6      114.37      119.55      8.20 o 
   3   9   6      440.97      433.96     14.12 o 
   4   9   6       38.04       28.69      7.22 o 
   5   9   6       56.95       40.23      7.17 o 
   6   9   6      387.53      393.29     10.90 o 
   7   9   6       46.65       31.93      9.28 o 
   8   9   6       13.42       12.43      8.72 o 
   9   9   6      114.03      120.25      9.84 o 
  -6  10   6       40.63       32.87     10.31 o 
  -5  10   6      115.76      105.99     10.95 o 
  -4  10   6      120.15      138.44      9.91 o 
  -3  10   6       84.76       91.50      9.07 o 
  -2  10   6      128.51      145.02      9.43 o 
  -1  10   6      475.85      466.60     11.96 o 
   0  10   6      345.24      350.59     10.92 o 
   1  10   6       50.10       47.89      8.45 o 
   2  10   6      547.63      525.63     11.91 o 
   3  10   6       15.81        7.16      7.72 o 
   4  10   6       80.08       79.49      8.10 o 
 -21   1   7        2.72        2.15     12.29 o 
 -20   1   7      436.56      496.28     17.76 o 
 -19   1   7       60.60       46.88     11.83 o 
 -18   1   7      390.40      384.87     14.77 o 
 -17   1   7      172.37      181.36      9.02 o 
 -16   1   7        2.72        3.29      6.80 o 
 -15   1   7       39.74       34.98      4.28 o 
 -14   1   7       15.86       14.08      3.33 o 
 -13   1   7       19.89       16.99      3.29 o 
 -12   1   7       42.96       38.48      3.67 o 
 -11   1   7      462.51      404.32      7.01 o 
 -10   1   7       63.32       60.51      3.21 o 
  -9   1   7     1219.32     1192.18     13.72 o 
  -8   1   7      346.83      285.60      3.94 o 
  -7   1   7       14.01       12.72      2.38 o 
  -6   1   7      227.42      217.80      3.15 o 
  -5   1   7        0.57        0.32      1.16 o 
  -4   1   7       22.82       40.32      1.73 o 
  -3   1   7      401.13      428.32      4.92 o 
  -2   1   7       69.46       44.48      2.26 o 
  -1   1   7       51.09       44.59      2.13 o 
   0   1   7     3010.85     3095.29     10.43 o 
   1   1   7      124.45       88.56      2.47 o 
   2   1   7       36.38       51.67      2.42 o 
   3   1   7     1933.73     1902.38      8.27 o 
   4   1   7       73.64       93.11      2.63 o 
   5   1   7       92.47      100.95      2.75 o 
   6   1   7     3895.92     3967.14     23.92 o 
   7   1   7       19.58       14.95      2.19 o 
   8   1   7      542.68      521.29      6.66 o 
   9   1   7        7.85       12.24      2.30 o 
  10   1   7     1182.67     1118.04     11.62 o 
  11   1   7        2.34        1.41      3.69 o 
  12   1   7       39.99       41.29      6.98 o 
  13   1   7      980.02     1020.68     14.20 o 
  14   1   7      516.37      563.16     13.73 o 
  15   1   7     1029.53     1028.55     17.58 o 
  16   1   7       41.58       34.58     10.12 o 
  17   1   7      457.24      471.51     12.23 o 
  18   1   7      319.01      331.17     12.91 o 
  19   1   7      268.61      241.15     11.33 o 
 -20   2   7      144.33      161.99     14.89 o 
 -19   2   7        6.90       18.45     11.97 o 
 -18   2   7     2728.67     2874.68     61.75 o 
 -17   2   7      286.09      291.30     14.17 o 
 -16   2   7      445.05      431.60     16.26 o 
 -15   2   7      569.11      590.64     13.10 o 
 -14   2   7        4.38        4.12      4.64 o 
 -13   2   7     4239.01     4089.01     54.17 o 
 -12   2   7      317.83      323.57      4.98 o 
 -11   2   7       43.64       40.68      3.01 o 
 -10   2   7     1319.14     1223.74      8.62 o 
  -9   2   7      145.89      114.92      2.62 o 
  -8   2   7       66.19       72.06      3.98 o 
  -7   2   7      564.77      506.47      7.06 o 
  -6   2   7     1612.83     1486.17      9.14 o 
  -5   2   7      202.98      176.87      4.43 o 
  -4   2   7      342.56      284.83      4.90 o 
  -3   2   7      407.93      409.29      7.12 o 
  -2   2   7      384.11      316.25      6.44 o 
  -1   2   7     1494.11     1407.95      9.04 o 
   0   2   7     1154.75     1295.43     15.94 o 
   1   2   7     1502.33     1423.45     14.55 o 
   2   2   7      165.13      160.33      3.13 o 
   3   2   7        1.64        8.13      2.30 o 
   4   2   7      330.33      346.33      3.89 o 
   5   2   7     2227.24     2110.68      9.19 o 
   6   2   7      607.01      661.80      5.24 o 
   7   2   7     2416.17     2478.65     11.10 o 
   8   2   7      859.30      820.70      5.73 o 
   9   2   7      354.58      362.17      4.52 o 
  10   2   7      116.19      104.42      3.75 o 
  11   2   7      379.99      396.83      7.80 o 
  12   2   7      251.60      254.81     19.67 o 
  13   2   7      339.00      356.82     13.65 o 
  14   2   7        3.88       10.71      9.57 o 
  15   2   7      681.68      685.65     18.57 o 
  16   2   7     1386.52     1359.11     25.62 o 
  17   2   7      711.93      765.34     14.73 o 
  18   2   7      196.87      200.95     10.54 o 
  19   2   7      419.99      456.28     12.99 o 
 -20   3   7       73.58       75.60     12.79 o 
 -19   3   7        0.49        0.00     11.41 o 
 -18   3   7        0.03        0.00     10.88 o 
 -17   3   7      368.63      374.59     14.79 o 
 -16   3   7       40.48       49.71      7.17 o 
 -15   3   7       18.31       13.46      5.70 o 
 -14   3   7        4.07        5.91      5.48 o 
 -13   3   7     1588.43     1601.72     18.58 o 
 -12   3   7       67.07       62.72      3.83 o 
 -11   3   7      838.25      770.54     10.41 o 
 -10   3   7        3.66        3.59      3.94 o 
  -9   3   7       52.53       39.23      4.06 o 
  -8   3   7      613.05      561.70      7.46 o 
  -7   3   7      213.38      207.82      5.11 o 
  -6   3   7       70.31       53.53      4.02 o 
  -5   3   7        0.99        1.60      3.61 o 
  -4   3   7        0.03        1.13      3.47 o 
  -3   3   7     1629.92     1684.73      9.65 o 
  -2   3   7      384.64      359.80      5.90 o 
  -1   3   7     2115.08     2212.05     14.40 o 
   0   3   7     2026.03     2196.73     13.13 o 
   1   3   7     1149.01     1143.59     10.95 o 
   2   3   7      350.48      360.46      3.64 o 
   3   3   7       99.15       82.98      2.57 o 
   4   3   7      200.78      236.57      3.23 o 
   5   3   7        8.05        7.39      1.87 o 
   6   3   7     3314.37     3352.10     32.05 o 
   7   3   7      254.85      291.55      5.01 o 
   8   3   7        6.66        8.10      3.28 o 
   9   3   7      941.64      952.90      9.54 o 
  10   3   7      753.00      730.88      8.47 o 
  11   3   7       28.84       29.44      4.24 o 
  12   3   7       79.71       93.21      6.03 o 
  13   3   7      450.91      442.90     12.35 o 
  14   3   7      556.47      601.75     16.18 o 
  15   3   7     1299.27     1322.24     19.09 o 
  16   3   7        1.98       12.77      8.67 o 
  17   3   7       34.09       33.57      9.59 o 
  18   3   7       10.01       16.86      9.56 o 
 -19   4   7       54.86       42.38      9.95 o 
 -18   4   7       71.71       62.46      9.86 o 
 -17   4   7       22.11       15.81      7.20 o 
 -16   4   7       23.52       25.90      6.91 o 
 -15   4   7      156.44      164.27      8.11 o 
 -14   4   7      209.98      214.99      8.31 o 
 -13   4   7      251.99      276.92      9.95 o 
 -12   4   7      593.60      565.95      8.79 o 
 -11   4   7      482.42      473.65      8.23 o 
 -10   4   7       75.51       84.23      5.48 o 
  -9   4   7      861.95      863.20      9.84 o 
  -8   4   7     2545.80     2525.09     16.17 o 
  -7   4   7       16.51       10.33      4.69 o 
  -6   4   7       53.73       68.81      4.93 o 
  -5   4   7       74.17       72.66      4.87 o 
  -4   4   7     1942.35     1928.31     11.83 o 
  -3   4   7       14.44       11.93      5.95 o 
  -2   4   7      583.87      593.96     13.19 o 
  -1   4   7      647.09      616.92     10.06 o 
   0   4   7      669.56      625.99      5.32 o 
   1   4   7       92.11       78.57      3.19 o 
   2   4   7      889.03      920.64      6.68 o 
   3   4   7      240.36      246.41      4.02 o 
   4   4   7      217.86      266.82      4.89 o 
   5   4   7      457.69      429.97      4.86 o 
   6   4   7     1774.75     1741.07     25.12 o 
   7   4   7      140.24      141.40      4.53 o 
   8   4   7      946.20      866.31      8.84 o 
   9   4   7      886.45      899.51     10.78 o 
  10   4   7      931.63      862.38     13.82 o 
  11   4   7      158.25      153.23      6.59 o 
  12   4   7       56.50       54.03      5.89 o 
  13   4   7       38.28       42.47      5.95 o 
  14   4   7      405.22      394.15     10.46 o 
  15   4   7      286.41      306.80     14.33 o 
  16   4   7      113.94      104.71     10.26 o 
  17   4   7      511.65      480.81     12.80 o 
 -18   5   7       31.61       25.72      9.48 o 
 -17   5   7      327.55      351.24     12.51 o 
 -16   5   7      913.15      952.35     13.78 o 
 -15   5   7      165.95      193.95      8.39 o 
 -14   5   7        2.65        4.74      6.72 o 
 -13   5   7        9.49        4.80      6.53 o 
 -12   5   7      467.25      484.64     12.53 o 
 -11   5   7      922.37      969.52     17.10 o 
 -10   5   7        0.03        1.55      6.05 o 
  -9   5   7      443.43      472.25      9.94 o 
  -8   5   7     2443.99     2453.46     16.79 o 
  -7   5   7     1056.24     1040.36     11.81 o 
  -6   5   7     3164.83     3147.79     30.21 o 
  -5   5   7      491.87      532.72      7.72 o 
  -4   5   7      142.17      116.85      6.22 o 
  -3   5   7      207.75      183.07      4.82 o 
  -2   5   7      239.65      217.88      5.36 o 
  -1   5   7        5.50        4.81      3.26 o 
   0   5   7     1097.92     1093.49     13.45 o 
   1   5   7      168.35      161.06      4.37 o 
   2   5   7      156.77      163.06      4.50 o 
   3   5   7     2371.21     2272.41     25.47 o 
   4   5   7      856.88      863.26     15.12 o 
   5   5   7      142.02      131.62      4.73 o 
   6   5   7      605.69      562.98      8.24 o 
   7   5   7      693.99      687.34     12.98 o 
   8   5   7     1117.98     1060.52     14.08 o 
   9   5   7      429.33      420.76      7.49 o 
  10   5   7      524.41      540.57     14.08 o 
  11   5   7      129.97      129.45      7.70 o 
  12   5   7        4.31        3.37      5.30 o 
  13   5   7       96.68       99.16      6.27 o 
  14   5   7        4.73        0.00      6.61 o 
  15   5   7      343.74      332.72     12.07 o 
  16   5   7       26.36       26.09      9.52 o 
 -17   6   7      181.66      189.22     12.10 o 
 -16   6   7      431.44      446.50     12.25 o 
 -15   6   7     1089.49     1143.12     33.30 o 
 -14   6   7        1.32        1.84      6.64 o 
 -13   6   7      442.62      451.39     10.05 o 
 -12   6   7       42.99       33.88      6.54 o 
 -11   6   7       10.99        9.28      6.32 o 
 -10   6   7      264.14      268.19      8.22 o 
  -9   6   7        0.21        0.00      5.85 o 
  -8   6   7      309.73      293.34      9.84 o 
  -7   6   7      384.60      389.07      7.43 o 
  -6   6   7      701.93      722.20      9.03 o 
  -5   6   7      529.15      571.61     12.15 o 
  -4   6   7     1106.00     1047.17     25.00 o 
  -3   6   7     1427.73     1417.59     17.66 o 
  -2   6   7       97.44       82.38      6.87 o 
  -1   6   7      375.03      373.57      6.42 o 
   0   6   7      189.59      196.06      5.41 o 
   1   6   7     1282.15     1281.27     20.62 o 
   2   6   7      658.04      611.63     12.34 o 
   3   6   7      102.28      119.83      5.20 o 
   4   6   7      417.52      412.23     14.79 o 
   5   6   7      668.10      719.83     15.72 o 
   6   6   7      164.46      157.46      7.88 o 
   7   6   7       31.18       31.50      5.98 o 
   8   6   7     1101.40     1148.60     18.64 o 
   9   6   7      174.12      191.60     13.10 o 
  10   6   7     1066.92     1086.68     14.80 o 
  11   6   7       17.45        9.29      5.98 o 
  12   6   7       67.15       69.35      6.00 o 
  13   6   7      147.17      151.11      8.10 o 
  14   6   7      119.39      117.41      7.81 o 
  15   6   7       50.72       49.32      9.26 o 
 -15   7   7       53.14       44.82      9.64 o 
 -14   7   7      154.41      157.73     10.44 o 
 -13   7   7        4.07        2.37      9.01 o 
 -12   7   7       28.95       39.69      8.73 o 
 -11   7   7       12.76        6.79      8.00 o 
 -10   7   7      567.62      571.66     12.49 o 
  -9   7   7        4.71        9.69      7.96 o 
  -8   7   7      360.83      371.88     11.22 o 
  -7   7   7     1033.56     1027.34     17.50 o 
  -6   7   7        0.80        9.14      8.72 o 
  -5   7   7        3.13       10.51      8.54 o 
  -4   7   7      534.84      525.31     14.80 o 
  -3   7   7      327.71      345.89      9.56 o 
  -2   7   7      311.65      329.24      9.15 o 
  -1   7   7      204.63      207.75      8.16 o 
   0   7   7      688.59      728.24     10.82 o 
   1   7   7      617.94      609.80     13.16 o 
   2   7   7        0.08        0.00      6.36 o 
   3   7   7        8.84        3.81      6.14 o 
   4   7   7      470.43      472.56     10.08 o 
   5   7   7      251.65      231.53      6.56 o 
   6   7   7       73.79       66.88      6.51 o 
   7   7   7        0.94        0.00      6.26 o 
   8   7   7        1.38        0.65      7.71 o 
   9   7   7      127.24      121.94      8.92 o 
  10   7   7        3.59        5.94      7.76 o 
  11   7   7       53.80       37.77      7.65 o 
  12   7   7       62.80       71.14      8.54 o 
  13   7   7      112.72      121.39      9.90 o 
 -13   8   7      299.86      320.08     28.18 o 
 -12   8   7        1.97        1.50      8.42 o 
 -11   8   7        9.16        1.53      8.52 o 
 -10   8   7       12.36       10.91      8.05 o 
  -9   8   7       97.20       98.32      8.87 o 
  -8   8   7      433.82      452.47     11.67 o 
  -7   8   7      151.74      151.54     12.70 o 
  -6   8   7      252.00      263.85     10.18 o 
  -5   8   7      687.17      730.52     12.75 o 
  -4   8   7      424.97      435.19     10.85 o 
  -3   8   7      131.73      129.27      8.56 o 
  -2   8   7     1069.63     1094.76     14.21 o 
  -1   8   7     1178.89     1253.81     14.76 o 
   0   8   7       10.29       17.00      7.11 o 
   1   8   7      285.10      273.11      9.17 o 
   2   8   7      443.32      471.09     14.33 o 
   3   8   7      182.83      178.62      8.08 o 
   4   8   7      132.74      123.36      7.62 o 
   5   8   7      687.65      665.97     13.91 o 
   6   8   7      354.91      358.77     11.66 o 
   7   8   7       12.65        9.99      8.37 o 
   8   8   7      429.16      444.75     14.26 o 
   9   8   7       88.51       87.34      9.52 o 
  10   8   7      433.87      455.39     15.00 o 
  11   8   7        0.42        0.00      8.01 o 
  -9   9   7      319.64      349.88     13.38 o 
  -8   9   7       66.36       93.66     10.82 o 
  -7   9   7       16.61       16.06      9.61 o 
  -6   9   7     1240.89     1272.43     19.41 o 
  -5   9   7      300.98      320.16     10.93 o 
  -4   9   7       26.70       28.66      8.30 o 
  -3   9   7      259.29      257.46     10.41 o 
  -2   9   7      378.70      394.31     10.86 o 
  -1   9   7      425.24      429.97     11.04 o 
   0   9   7       46.24       43.62      7.74 o 
   1   9   7       93.74      103.84      8.26 o 
   2   9   7       48.70       34.84      7.47 o 
   3   9   7       39.27       49.49      7.41 o 
   4   9   7      104.92      103.03      7.86 o 
   5   9   7      500.74      491.51     13.75 o 
   6   9   7      105.36      125.23     10.45 o 
   7   9   7       15.16       10.46      9.09 o 
   8   9   7       30.12       27.35      9.42 o 
 -20   0   8      100.03      104.77     18.73 o 
 -19   0   8      219.95      264.77     20.93 o 
 -18   0   8       38.06       47.44     16.87 o 
 -17   0   8      145.67      153.87     18.42 o 
 -16   0   8     2829.45     2957.65     43.78 o 
 -15   0   8       62.04       69.53     16.30 o 
 -14   0   8      274.42      280.78      7.40 o 
 -13   0   8      616.10      589.16     12.06 o 
 -12   0   8      230.12      210.29      6.46 o 
 -11   0   8       44.33       38.66      4.80 o 
 -10   0   8        1.64        0.23      6.77 o 
  -9   0   8      334.19      284.76      8.65 o 
  -8   0   8       22.72       22.48      3.78 o 
  -7   0   8      199.67      181.37      5.13 o 
  -6   0   8      996.27      972.28      8.89 o 
  -5   0   8       10.70       11.50      3.27 o 
  -4   0   8      860.44      776.81     14.48 o 
  -3   0   8       46.06       48.08      3.44 o 
  -2   0   8        6.08       19.94      3.53 o 
  -1   0   8      858.85      869.17      8.58 o 
   0   0   8     1994.65     1940.10     16.59 o 
   1   0   8     1252.90     1202.15     11.88 o 
   2   0   8      340.06      250.72      5.43 o 
   3   0   8       66.98       68.33      4.16 o 
   4   0   8       39.52       45.65      3.89 o 
   5   0   8     1791.80     1620.76     12.60 o 
   6   0   8      256.01      258.40      5.63 o 
   7   0   8      453.53      409.70     10.77 o 
   8   0   8      272.35      316.17      7.17 o 
   9   0   8     1216.52     1192.56     19.92 o 
  10   0   8     4000.11     3947.47     30.54 o 
  11   0   8      259.58      242.66     11.58 o 
  12   0   8      933.08      968.33     22.95 o 
  13   0   8     2538.71     2598.88     27.68 o 
  14   0   8     2736.10     2892.81     31.34 o 
  15   0   8        0.03        0.00      9.15 o 
  16   0   8      396.49      394.87     24.37 o 
  17   0   8      278.60      234.15     16.12 o 
  18   0   8      408.86      385.32     17.26 o 
 -20   1   8       82.50       94.02     15.67 o 
 -19   1   8       20.93       21.39     12.22 o 
 -18   1   8      381.06      381.62     15.96 o 
 -17   1   8        0.11        2.86     11.36 o 
 -16   1   8        0.83        6.63     10.60 o 
 -15   1   8      182.54      181.40      6.63 o 
 -14   1   8      763.03      751.03      9.57 o 
 -13   1   8        0.01        2.33      3.28 o 
 -12   1   8      303.37      293.80      4.94 o 
 -11   1   8     2310.24     2299.80     10.66 o 
 -10   1   8      636.64      637.96      6.66 o 
  -9   1   8      787.96      749.72      8.70 o 
  -8   1   8       15.54       16.05      2.34 o 
  -7   1   8      709.55      690.25      9.22 o 
  -6   1   8      570.54      540.84     10.90 o 
  -5   1   8      577.42      511.70      6.47 o 
  -4   1   8       12.55       17.25      1.85 o 
  -3   1   8      328.72      335.24      5.86 o 
  -2   1   8       85.65       77.12      2.68 o 
  -1   1   8       18.84       19.42      2.49 o 
   0   1   8     1249.82     1126.68      6.18 o 
   1   1   8      147.80      190.35      3.09 o 
   2   1   8      594.47      574.95      4.68 o 
   3   1   8      469.06      429.29      4.57 o 
   4   1   8       74.07       96.60      2.81 o 
   5   1   8      147.85      136.94      3.06 o 
   6   1   8        0.92        2.87      2.28 o 
   7   1   8        3.38        6.36      2.10 o 
   8   1   8       48.37       34.83      2.23 o 
   9   1   8       13.56       15.27      3.63 o 
  10   1   8      174.21      187.54      5.26 o 
  11   1   8     1322.16     1370.61     13.51 o 
  12   1   8     1490.91     1543.19     21.45 o 
  13   1   8      130.69      145.55      7.58 o 
  14   1   8      464.27      478.55     13.68 o 
  15   1   8       23.96       16.10      8.13 o 
  16   1   8      175.96      149.67     14.25 o 
  17   1   8      107.37       84.92     11.77 o 
  18   1   8       75.36       68.96      9.83 o 
 -20   2   8       28.78       27.72     13.04 o 
 -19   2   8        1.12        0.28     11.50 o 
 -18   2   8        5.58        3.98     11.65 o 
 -17   2   8       33.25       25.31     11.14 o 
 -16   2   8       11.62       16.55      7.59 o 
 -15   2   8        6.50       11.35      5.25 o 
 -14   2   8      139.69      124.47      6.58 o 
 -13   2   8       19.98       11.01      4.41 o 
 -12   2   8      226.72      207.51      5.97 o 
 -11   2   8        6.38        8.09      2.34 o 
 -10   2   8      410.84      396.83     10.05 o 
  -9   2   8      112.44      109.42      4.92 o 
  -8   2   8       75.93       70.44      4.48 o 
  -7   2   8        9.59        8.00      1.73 o 
  -6   2   8        4.23        4.02      4.29 o 
  -5   2   8       45.61       49.06      4.53 o 
  -4   2   8        1.55        0.00      1.72 o 
  -3   2   8        7.07       12.25      2.12 o 
  -2   2   8      452.49      465.82      9.45 o 
  -1   2   8      434.73      414.08      9.32 o 
   0   2   8       27.06       27.28      2.25 o 
   1   2   8      563.58      661.50      7.41 o 
   2   2   8      129.64      148.69      3.43 o 
   3   2   8       31.69       34.32      2.57 o 
   4   2   8      127.84      135.51      3.41 o 
   5   2   8       12.29        8.84      2.65 o 
   6   2   8      141.42      145.62      3.48 o 
   7   2   8     1056.11     1057.54      6.67 o 
   8   2   8      232.54      245.37      5.11 o 
   9   2   8      519.11      556.21      5.29 o 
  10   2   8      177.58      202.74      5.56 o 
  11   2   8      492.76      539.31     15.32 o 
  12   2   8       81.60       59.92      9.09 o 
  13   2   8      274.40      298.30     10.51 o 
  14   2   8       88.91       77.43      8.37 o 
  15   2   8      257.57      269.68     10.31 o 
  16   2   8       49.32       50.68     10.25 o 
  17   2   8      219.51      229.15     12.34 o 
  18   2   8        2.01        0.00      9.29 o 
 -19   3   8      106.43      128.06     13.49 o 
 -18   3   8      125.66      139.20     12.82 o 
 -17   3   8      130.20      157.56     12.91 o 
 -16   3   8      595.85      618.07     12.65 o 
 -15   3   8       67.33       70.34      8.39 o 
 -14   3   8       42.29       29.08      5.87 o 
 -13   3   8        9.92        1.53      4.35 o 
 -12   3   8      120.70      119.92      5.13 o 
 -11   3   8      422.01      435.70      9.63 o 
 -10   3   8       19.16       20.91      4.39 o 
  -9   3   8     1176.61     1124.41      9.32 o 
  -8   3   8      844.29      825.74     17.39 o 
  -7   3   8       59.42       62.64      4.56 o 
  -6   3   8     1601.22     1550.70     13.54 o 
  -5   3   8      382.44      351.40      6.14 o 
  -4   3   8      508.30      493.95      5.95 o 
  -3   3   8      828.21      779.34      8.11 o 
  -2   3   8     1779.15     1715.96     18.14 o 
  -1   3   8        1.26        2.76      1.89 o 
   0   3   8     3171.78     3053.74     25.73 o 
   1   3   8       19.88       22.44      2.32 o 
   2   3   8      186.58      197.66      3.35 o 
   3   3   8     2007.11     1932.45      7.52 o 
   4   3   8      119.42      115.35      3.35 o 
   5   3   8      362.20      340.86      6.68 o 
   6   3   8       27.22       30.09      3.21 o 
   7   3   8     1015.88      991.59      7.31 o 
   8   3   8      147.94      148.81      4.57 o 
   9   3   8        2.15        1.72      3.95 o 
  10   3   8      421.31      420.09      7.12 o 
  11   3   8        0.10        0.00      7.25 o 
  12   3   8      847.77      821.17     16.08 o 
  13   3   8      341.57      331.88     12.10 o 
  14   3   8      377.82      390.65     11.43 o 
  15   3   8      120.05      123.11     23.24 o 
  16   3   8       75.49       84.10     12.44 o 
  17   3   8      311.98      376.79     17.67 o 
 -18   4   8     1449.20     1571.15     22.46 o 
 -17   4   8      292.24      291.86     11.98 o 
 -16   4   8     1902.59     1955.58     17.96 o 
 -15   4   8        5.76       15.01      7.08 o 
 -14   4   8        5.96        7.25      6.79 o 
 -13   4   8      629.97      648.00     11.20 o 
 -12   4   8      293.53      273.87      9.65 o 
 -11   4   8      518.20      497.74      8.60 o 
 -10   4   8        8.56        3.59      5.19 o 
  -9   4   8      335.39      340.32      8.40 o 
  -8   4   8      336.51      349.12      8.28 o 
  -7   4   8      959.16      897.83      9.71 o 
  -6   4   8      119.15      108.27      5.65 o 
  -5   4   8      110.04      103.67      5.51 o 
  -4   4   8     1948.02     1890.68     14.19 o 
  -3   4   8      159.06      178.43      6.21 o 
  -2   4   8      532.19      514.31      8.14 o 
  -1   4   8        7.68       11.65      2.71 o 
   0   4   8      175.95      152.78      3.89 o 
   1   4   8        1.90        0.00      2.71 o 
   2   4   8      350.60      316.57      3.98 o 
   3   4   8       29.98       26.11      2.74 o 
   4   4   8      985.22      973.64     14.91 o 
   5   4   8      919.92      872.17      7.33 o 
   6   4   8      156.58      151.10      4.58 o 
   7   4   8     2657.39     2657.60     36.16 o 
   8   4   8     1265.76     1226.25     10.73 o 
   9   4   8      434.46      441.35      7.00 o 
  10   4   8      487.08      470.60     19.82 o 
  11   4   8      866.27      893.53     19.83 o 
  12   4   8      938.20      980.18     13.54 o 
  13   4   8       76.20       80.17      7.80 o 
  14   4   8      659.73      681.46     15.69 o 
  15   4   8      676.44      724.41     23.67 o 
  16   4   8       66.75       84.72     11.63 o 
 -17   5   8        5.26        3.74      7.53 o 
 -16   5   8       61.21       54.41      7.99 o 
 -15   5   8       19.61       20.11      7.48 o 
 -14   5   8      206.09      194.16      8.48 o 
 -13   5   8      177.51      204.77      8.37 o 
 -12   5   8       50.46       64.44      7.18 o 
 -11   5   8      103.09      106.38      7.41 o 
 -10   5   8       27.59       26.83      6.68 o 
  -9   5   8      606.46      552.63      9.96 o 
  -8   5   8        0.18        0.97      5.98 o 
  -7   5   8      159.07      159.79      6.44 o 
  -6   5   8       12.83       11.76      5.32 o 
  -5   5   8      222.20      218.87      9.02 o 
  -4   5   8      655.81      649.44     11.64 o 
  -3   5   8       39.17       39.56      5.83 o 
  -2   5   8      899.95      922.66     10.91 o 
  -1   5   8      200.94      190.43      5.01 o 
   0   5   8      778.59      746.67     12.22 o 
   1   5   8      140.70      143.86      3.92 o 
   2   5   8      115.97      115.05      3.99 o 
   3   5   8       37.15       35.77      4.04 o 
   4   5   8       25.15       22.32      4.02 o 
   5   5   8       69.85       66.42      4.76 o 
   6   5   8      881.24      881.54     11.10 o 
   7   5   8      217.79      221.27      6.17 o 
   8   5   8        7.49        5.87      4.73 o 
   9   5   8      485.32      526.97     10.78 o 
  10   5   8       36.49       37.63      6.93 o 
  11   5   8       29.76       19.13      6.35 o 
  12   5   8      631.83      622.16     11.62 o 
  13   5   8      218.33      211.38     10.05 o 
  14   5   8      119.46      116.57     10.31 o 
  15   5   8      108.83      102.65     12.69 o 
 -16   6   8      497.46      536.27     11.64 o 
 -15   6   8       41.59       42.81      7.56 o 
 -14   6   8        5.37        2.73      7.26 o 
 -13   6   8      239.22      233.92      8.88 o 
 -12   6   8       61.26       66.89      7.12 o 
 -11   6   8      600.42      620.62     10.80 o 
 -10   6   8       56.75       56.54      8.93 o 
  -9   6   8       15.05       19.43      6.15 o 
  -8   6   8       35.73       33.25      6.39 o 
  -7   6   8     1753.15     1787.92     35.05 o 
  -6   6   8      634.00      600.55     15.00 o 
  -5   6   8        0.00        0.96      8.05 o 
  -4   6   8       29.50       30.42      8.00 o 
  -3   6   8     1447.96     1460.40     16.56 o 
  -2   6   8     2809.95     2734.31     37.11 o 
  -1   6   8        9.93       13.17      6.37 o 
   0   6   8       17.88       16.83      6.23 o 
   1   6   8      307.73      280.45      9.58 o 
   2   6   8     2166.73     2032.77     22.35 o 
   3   6   8      811.73      815.04     10.62 o 
   4   6   8      617.15      639.37     12.71 o 
   5   6   8      108.56      103.32      6.54 o 
   6   6   8       22.63       32.54      6.01 o 
   7   6   8      418.03      394.20     11.22 o 
   8   6   8      146.88      125.07      7.02 o 
   9   6   8       87.17       98.76      8.33 o 
  10   6   8        1.85        2.50      7.07 o 
  11   6   8        4.68        3.39      7.04 o 
  12   6   8      116.22      117.21      6.63 o 
  13   6   8       52.39       47.99      9.39 o 
  14   6   8       40.39       35.79      9.48 o 
 -14   7   8      313.37      380.01     12.81 o 
 -13   7   8       24.54       32.51      8.77 o 
 -12   7   8        1.00        2.16      8.89 o 
 -11   7   8      694.72      749.33     14.59 o 
 -10   7   8       56.19       53.04      8.67 o 
  -9   7   8      464.07      480.66     12.06 o 
  -8   7   8       43.33       45.26      8.19 o 
  -7   7   8       83.04       86.40      9.52 o 
  -6   7   8      460.34      504.13     12.84 o 
  -5   7   8      206.04      215.22     10.50 o 
  -4   7   8      447.28      425.00     13.96 o 
  -3   7   8      270.17      276.60      9.30 o 
  -2   7   8      994.24     1096.40     13.56 o 
  -1   7   8       52.90       51.91      7.26 o 
   0   7   8      287.89      308.42      8.94 o 
   1   7   8      376.82      392.94      9.35 o 
   2   7   8      267.62      301.85      8.54 o 
   3   7   8      859.94      908.25     16.75 o 
   4   7   8       27.20       24.78      8.73 o 
   5   7   8     2165.20     2276.47     25.96 o 
   6   7   8       18.08       23.50      8.51 o 
   7   7   8      532.44      590.08     17.75 o 
   8   7   8       11.69       14.11      7.97 o 
   9   7   8      705.85      712.56     13.92 o 
  10   7   8        6.26        2.15      8.27 o 
  11   7   8        6.52        7.17      7.70 o 
  12   7   8      939.52     1008.17     16.77 o 
 -11   8   8      125.88      103.21      9.64 o 
 -10   8   8       83.16       86.79      9.25 o 
  -9   8   8      344.12      350.63     11.72 o 
  -8   8   8      115.41      111.57     13.33 o 
  -7   8   8      374.87      376.23     18.80 o 
  -6   8   8        1.62       10.12      7.87 o 
  -5   8   8       34.84       30.72      8.02 o 
  -4   8   8      364.20      396.86     10.69 o 
  -3   8   8       94.73       90.61      8.13 o 
  -2   8   8      267.26      247.23      9.31 o 
  -1   8   8        0.27        0.00      7.11 o 
   0   8   8      114.05      129.03      8.16 o 
   1   8   8       44.43       39.45      7.05 o 
   2   8   8      121.38      109.14      7.61 o 
   3   8   8       55.86       56.49      9.31 o 
   4   8   8       49.94       45.74      9.03 o 
   5   8   8      368.35      382.54     12.18 o 
   6   8   8       23.46       31.29      9.11 o 
   7   8   8      541.09      602.54     14.04 o 
   8   8   8      102.46      106.21      9.90 o 
   9   8   8       50.54       71.25      9.51 o 
  -7   9   8       15.85       27.67     10.14 o 
  -6   9   8       69.70       95.81      9.30 o 
  -5   9   8       28.57       35.89      8.44 o 
  -4   9   8       53.44       64.55      8.74 o 
  -3   9   8       23.99       28.11      8.45 o 
  -2   9   8       28.77       22.85      8.17 o 
  -1   9   8      229.92      268.90     10.21 o 
   0   9   8      207.77      214.66      9.34 o 
   1   9   8        2.18        0.00      7.46 o 
   2   9   8        0.15        0.00      9.32 o 
   3   9   8      122.08      117.69     10.52 o 
   4   9   8      265.33      297.59     13.72 o 
   5   9   8       93.45       93.13     10.49 o 
 -19   1   9       15.18       17.92     12.27 o 
 -18   1   9       81.34       64.46     12.16 o 
 -17   1   9        0.57       10.46     11.21 o 
 -16   1   9       19.09       11.88     11.16 o 
 -15   1   9      109.87       96.78      8.96 o 
 -14   1   9      101.55       96.41      6.15 o 
 -13   1   9       20.50       24.19      4.57 o 
 -12   1   9     1070.44     1055.62     19.43 o 
 -11   1   9        1.39        1.23      4.15 o 
 -10   1   9      417.32      397.85      7.08 o 
  -9   1   9     1645.07     1620.93     20.98 o 
  -8   1   9      790.15      786.00     10.94 o 
  -7   1   9        4.88        5.16      1.47 o 
  -6   1   9      123.45      104.35      4.09 o 
  -5   1   9     1758.20     1632.64     11.66 o 
  -4   1   9      463.32      437.23      4.58 o 
  -3   1   9     1826.36     1782.35     19.62 o 
  -2   1   9      150.70      131.26      4.05 o 
  -1   1   9      133.62      133.06      3.65 o 
   0   1   9     1766.85     1649.07     16.37 o 
   1   1   9       11.50       18.07      2.63 o 
   2   1   9     1802.70     1783.73     11.97 o 
   3   1   9      510.21      519.06      4.95 o 
   4   1   9      895.45      903.80      8.07 o 
   5   1   9      247.91      222.93      4.42 o 
   6   1   9       34.31       41.98      2.64 o 
   7   1   9        6.58        7.47      3.27 o 
   8   1   9        8.57        7.87      3.50 o 
   9   1   9     1468.19     1457.02     17.54 o 
  10   1   9       32.80       29.30      5.62 o 
  11   1   9      158.98      161.87      7.79 o 
  12   1   9       52.79       33.85      6.91 o 
  13   1   9        6.06        4.19      6.34 o 
  14   1   9      496.95      546.79     12.73 o 
  15   1   9       12.75       11.90      7.99 o 
  16   1   9       41.71       49.32     13.45 o 
  17   1   9       34.27       31.06     14.10 o 
 -19   2   9      189.24      231.25     17.68 o 
 -18   2   9      121.07      145.25     13.52 o 
 -17   2   9      161.53      182.40     13.62 o 
 -16   2   9      371.02      416.05     15.54 o 
 -15   2   9      664.56      663.51     12.95 o 
 -14   2   9     1517.15     1487.68     17.30 o 
 -13   2   9       68.35       77.92      6.13 o 
 -12   2   9      476.73      476.58      9.05 o 
 -11   2   9      432.33      430.42      9.71 o 
 -10   2   9     1748.51     1699.85     20.68 o 
  -9   2   9     1139.13     1111.27     11.36 o 
  -8   2   9      159.29      159.39      5.45 o 
  -7   2   9      963.19      944.12     11.48 o 
  -6   2   9      119.31      113.04      4.62 o 
  -5   2   9     1197.33     1151.22     14.99 o 
  -4   2   9     1298.33     1303.07     11.74 o 
  -3   2   9        3.90        5.78      2.57 o 
  -2   2   9      226.86      199.00      4.21 o 
  -1   2   9     2328.41     2216.26     29.29 o 
   0   2   9      384.17      371.71      5.32 o 
   1   2   9       30.76       27.59      2.74 o 
   2   2   9     1272.27     1197.82     13.26 o 
   3   2   9       15.50       15.66      2.86 o 
   4   2   9      903.21      879.79      7.11 o 
   5   2   9        4.59        5.52      2.76 o 
   6   2   9      257.86      248.89      4.40 o 
   7   2   9     2771.04     2568.58     10.17 o 
   8   2   9        4.84        6.65      3.88 o 
   9   2   9     1818.44     1792.19     28.92 o 
  10   2   9       89.89       95.62      5.84 o 
  11   2   9      116.08      120.12      7.32 o 
  12   2   9        6.20        2.46      7.91 o 
  13   2   9      226.18      236.01      9.94 o 
  14   2   9        0.91        0.00      7.71 o 
  15   2   9      446.79      479.47     17.04 o 
  16   2   9      290.34      309.98     16.25 o 
  17   2   9        0.75        9.97     10.59 o 
 -18   3   9      159.78      148.39     13.83 o 
 -17   3   9      278.06      298.72     14.64 o 
 -16   3   9      243.41      246.85     10.77 o 
 -15   3   9      898.99      913.69     14.89 o 
 -14   3   9       21.20       23.58      8.02 o 
 -13   3   9      352.25      325.10      7.20 o 
 -12   3   9     1033.41      982.14     11.98 o 
 -11   3   9       26.47       19.80      4.87 o 
 -10   3   9      118.81      122.57      5.37 o 
  -9   3   9      956.47      915.38     12.74 o 
  -8   3   9      676.59      627.47      8.99 o 
  -7   3   9      578.78      568.76      7.60 o 
  -6   3   9     1437.08     1516.46     12.58 o 
  -5   3   9      285.81      271.66      5.43 o 
  -4   3   9       37.09       44.50      4.71 o 
  -3   3   9      964.22      957.50     10.20 o 
  -2   3   9      163.32      164.29      5.38 o 
  -1   3   9        1.80        3.38      1.59 o 
   0   3   9      273.16      270.48      4.20 o 
   1   3   9      156.21      170.28      6.43 o 
   2   3   9        0.63        0.93      2.74 o 
   3   3   9        0.05        0.00      2.74 o 
   4   3   9      456.80      453.41      5.34 o 
   5   3   9        0.34        0.22      2.97 o 
   6   3   9       53.89       44.04      3.46 o 
   7   3   9      375.16      419.48      5.93 o 
   8   3   9      103.78      102.85      4.64 o 
   9   3   9      468.89      488.35     17.20 o 
  10   3   9      235.25      252.01     13.59 o 
  11   3   9       27.84       38.31      7.28 o 
  12   3   9      272.10      273.15     10.29 o 
  13   3   9      333.09      344.49     11.75 o 
  14   3   9       75.81       81.66      9.14 o 
  15   3   9       70.86       59.02     13.40 o 
  16   3   9      116.21      125.04     14.28 o 
 -17   4   9       14.07        2.00     11.47 o 
 -16   4   9       82.64       83.53      8.14 o 
 -15   4   9        0.61        1.91      7.50 o 
 -14   4   9       14.97        3.06      7.07 o 
 -13   4   9       19.05       15.47      6.96 o 
 -12   4   9       17.33        6.97      7.02 o 
 -11   4   9      834.45      882.70     14.05 o 
 -10   4   9        6.05        4.22      5.58 o 
  -9   4   9       26.77       24.66      6.64 o 
  -8   4   9      614.28      601.55      8.95 o 
  -7   4   9        0.02        0.00      4.76 o 
  -6   4   9        1.61        0.66      4.79 o 
  -5   4   9       33.27       37.99      5.06 o 
  -4   4   9      240.79      224.37      6.37 o 
  -3   4   9        8.91        5.52      4.68 o 
  -2   4   9      202.89      204.46      6.09 o 
  -1   4   9      109.36      122.66      5.56 o 
   0   4   9      792.33      731.41      7.52 o 
   1   4   9      288.90      294.00      4.47 o 
   2   4   9      485.75      454.51      5.65 o 
   3   4   9      202.00      213.43      4.37 o 
   4   4   9      941.82      856.79     15.30 o 
   5   4   9        9.57        7.66      3.76 o 
   6   4   9      121.08      129.45      4.76 o 
   7   4   9       19.91       30.13      4.33 o 
   8   4   9      239.83      221.88      6.15 o 
   9   4   9      155.85      158.77      6.11 o 
  10   4   9      163.25      159.82      8.59 o 
  11   4   9      175.36      204.85     10.07 o 
  12   4   9      252.86      250.50      9.39 o 
  13   4   9        5.42        6.48      7.29 o 
  14   4   9       57.69       42.90      9.64 o 
  15   4   9       11.57       31.52     13.16 o 
 -16   5   9       34.77       31.19      7.95 o 
 -15   5   9        8.52        7.14      7.50 o 
 -14   5   9      890.27      922.15     13.71 o 
 -13   5   9        0.52        3.83      7.17 o 
 -12   5   9     1318.81     1398.60     15.15 o 
 -11   5   9       56.52       51.80      7.02 o 
 -10   5   9      603.76      549.52     10.53 o 
  -9   5   9       81.02      100.63      7.20 o 
  -8   5   9      276.82      294.98      8.52 o 
  -7   5   9      422.85      409.17      8.26 o 
  -6   5   9      299.86      310.76      8.82 o 
  -5   5   9      286.55      297.35      9.86 o 
  -4   5   9        2.19        5.65      5.83 o 
  -3   5   9     3457.73     3418.63     33.30 o 
  -2   5   9     1046.36      913.03     19.88 o 
  -1   5   9      591.16      560.64     11.24 o 
   0   5   9      691.15      725.05     10.32 o 
   1   5   9      206.85      200.53      7.04 o 
   2   5   9     4328.20     4399.20     26.44 o 
   3   5   9       13.19       23.70      5.86 o 
   4   5   9     1090.83     1118.82     11.99 o 
   5   5   9       14.14       18.12      7.34 o 
   6   5   9      771.13      768.22     21.71 o 
   7   5   9      373.28      332.65      9.54 o 
   8   5   9        1.16        2.01      4.71 o 
   9   5   9      368.36      372.45      9.21 o 
  10   5   9       51.80       54.54      7.63 o 
  11   5   9      668.77      682.19     12.53 o 
  12   5   9        0.13        7.86      7.93 o 
  13   5   9      141.66      164.57      9.95 o 
  14   5   9      143.84      150.69     11.15 o 
 -14   6   9       32.76       25.02      7.55 o 
 -13   6   9       50.06       50.63      7.69 o 
 -12   6   9      400.42      406.28     10.22 o 
 -11   6   9       37.06       39.82      7.02 o 
 -10   6   9      445.33      467.78     13.03 o 
  -9   6   9        8.80       15.23      6.46 o 
  -8   6   9       27.20       30.56      6.45 o 
  -7   6   9      465.37      515.14     10.64 o 
  -6   6   9      323.19      302.62     10.88 o 
  -5   6   9       97.07       99.30      9.08 o 
  -4   6   9       19.30       19.20      8.01 o 
  -3   6   9       94.91       97.63      9.08 o 
  -2   6   9      203.28      239.61      9.71 o 
  -1   6   9       64.84       72.13      6.99 o 
   0   6   9      782.44      775.18     11.23 o 
   1   6   9        0.12        5.20      6.33 o 
   2   6   9     3029.76     3238.65     24.57 o 
   3   6   9      421.40      445.15     11.83 o 
   4   6   9     3461.86     3569.63     25.56 o 
   5   6   9      121.97      115.26      9.02 o 
   6   6   9        0.15        0.00      7.82 o 
   7   6   9       49.37       53.11      8.14 o 
   8   6   9       36.24       37.38      8.56 o 
   9   6   9      394.13      425.67     13.22 o 
  10   6   9       33.75       38.57      8.06 o 
  11   6   9       31.45       31.87     10.32 o 
  12   6   9      154.03      146.42     10.43 o 
 -12   7   9       25.59       25.20      9.04 o 
 -11   7   9      191.15      210.04     11.79 o 
 -10   7   9       23.29       32.05      8.82 o 
  -9   7   9      295.91      285.60     11.25 o 
  -8   7   9      226.99      248.04     13.35 o 
  -7   7   9       17.94       19.81      8.70 o 
  -6   7   9        3.78        0.80      8.55 o 
  -5   7   9        0.73        0.31      8.22 o 
  -4   7   9      226.50      197.80     10.29 o 
  -3   7   9      124.79      127.53      8.02 o 
  -2   7   9       98.49      104.79      7.93 o 
  -1   7   9      130.70      133.90      7.89 o 
   0   7   9      581.77      606.48     10.94 o 
   1   7   9       79.68       76.01      7.03 o 
   2   7   9      132.44      107.57      9.59 o 
   3   7   9      153.22      134.97      9.79 o 
   4   7   9       44.37       38.18      8.79 o 
   5   7   9       29.08       35.79      8.67 o 
   6   7   9      243.90      261.34     10.73 o 
   7   7   9      575.79      573.38     13.41 o 
   8   7   9       46.80       54.75      8.90 o 
   9   7   9      151.99      154.92     12.50 o 
  10   7   9      101.10      108.76      9.17 o 
  -9   8   9      161.42      179.84     13.84 o 
  -8   8   9       25.73       23.37     11.45 o 
  -7   8   9      372.52      378.56     15.62 o 
  -6   8   9       37.34       40.61      9.76 o 
  -5   8   9      152.40      157.78      9.31 o 
  -4   8   9       71.65       74.75      8.43 o 
  -3   8   9       59.93       71.21      8.24 o 
  -2   8   9       12.45       15.08      7.67 o 
  -1   8   9      491.67      507.18     12.78 o 
   0   8   9       28.90       42.01      7.55 o 
   1   8   9        0.61        1.03      9.16 o 
   2   8   9       14.67       10.39      9.34 o 
   3   8   9     1007.05     1075.95     19.40 o 
   4   8   9        4.90        4.81      9.37 o 
   5   8   9       89.94      107.44     10.28 o 
   6   8   9       58.14       55.06      9.78 o 
   7   8   9     1225.11     1370.25     21.47 o 
  -3   9   9      646.13      696.68     15.44 o 
  -2   9   9        3.96        4.50      8.24 o 
  -1   9   9      306.92      309.48     10.49 o 
   0   9   9      134.34      137.82     13.37 o 
   1   9   9       18.31       12.26      9.83 o 
 -18   0  10      469.27      465.49     25.25 o 
 -17   0  10      189.78      189.88     20.38 o 
 -16   0  10       51.24       47.02     18.01 o 
 -15   0  10     1035.79     1014.22     29.54 o 
 -14   0  10      403.72      407.75     16.59 o 
 -13   0  10       12.45       17.72      8.09 o 
 -12   0  10       95.79       98.81      9.59 o 
 -11   0  10       36.25       34.93      8.81 o 
 -10   0  10       32.01       14.95      8.32 o 
  -9   0  10      403.21      397.56     19.66 o 
  -8   0  10     8921.18     9174.11    194.17 o 
  -7   0  10      275.51      275.84      7.40 o 
  -6   0  10        0.58        5.14      3.83 o 
  -5   0  10     3060.52     2935.72     14.19 o 
  -4   0  10     9336.71     9279.87     52.99 o 
  -3   0  10      216.42      219.67      6.02 o 
  -2   0  10     1410.02     1384.26     14.53 o 
  -1   0  10     3858.80     3624.82     45.28 o 
   0   0  10       59.96       53.06      5.23 o 
   1   0  10      130.95      144.59      5.04 o 
   2   0  10     2325.67     2373.61     20.71 o 
   3   0  10      155.27      173.31      5.21 o 
   4   0  10     2177.58     2111.57     27.32 o 
   5   0  10       28.85       33.16      4.66 o 
   6   0  10     1315.71     1348.35     15.18 o 
   7   0  10      247.17      303.44      7.65 o 
   8   0  10       23.41       37.31      5.75 o 
   9   0  10     1702.69     1700.14     21.97 o 
  10   0  10      291.02      319.75     12.71 o 
  11   0  10        0.29        5.32      9.12 o 
  12   0  10       12.37       13.22      9.19 o 
  13   0  10      262.07      288.81     12.95 o 
  14   0  10       92.17      101.15     10.69 o 
  15   0  10      836.03      896.38     20.52 o 
  16   0  10      117.31      133.53     11.51 o 
 -18   1  10      141.41      137.84     14.07 o 
 -17   1  10       11.28        7.47     11.85 o 
 -16   1  10        4.91       15.20     11.27 o 
 -15   1  10       10.05        5.85      7.37 o 
 -14   1  10      656.54      666.55     10.64 o 
 -13   1  10       26.00       14.51      5.86 o 
 -12   1  10      133.33      117.29      6.84 o 
 -11   1  10        3.75       10.48      5.87 o 
 -10   1  10      962.00      984.41     12.14 o 
  -9   1  10       19.60       26.97      6.15 o 
  -8   1  10       50.73       51.88      3.91 o 
  -7   1  10        0.09        7.59      3.98 o 
  -6   1  10     7754.36     7780.13     76.92 o 
  -5   1  10      357.20      337.73      6.16 o 
  -4   1  10       73.56       79.67      3.62 o 
  -3   1  10     3682.78     3619.66     38.86 o 
  -2   1  10      792.25      809.77      8.95 o 
  -1   1  10      878.22      875.80      9.42 o 
   0   1  10     1638.78     1654.32     14.44 o 
   1   1  10     1070.79     1043.48      9.17 o 
   2   1  10        3.24        3.98      2.71 o 
   3   1  10      142.87      145.13      3.84 o 
   4   1  10        1.88        3.21      2.73 o 
   5   1  10      411.66      387.52      4.44 o 
   6   1  10        0.32        0.00      3.34 o 
   7   1  10        7.13        4.50      3.59 o 
   8   1  10      179.08      197.46      5.55 o 
   9   1  10      860.47      881.25     16.27 o 
  10   1  10        0.04        0.00      6.45 o 
  11   1  10      472.64      475.80     19.63 o 
  12   1  10       12.47        5.65      6.69 o 
  13   1  10       86.48       86.07      7.52 o 
  14   1  10       38.51       23.41      7.25 o 
  15   1  10       12.58        6.88      8.79 o 
  16   1  10        1.65        0.00     13.26 o 
 -17   2  10      217.90      241.29     14.58 o 
 -16   2  10       21.09       13.75     11.52 o 
 -15   2  10      315.32      314.58     10.87 o 
 -14   2  10      326.88      344.52     11.29 o 
 -13   2  10      103.10      102.92      6.92 o 
 -12   2  10      884.60      891.82     11.97 o 
 -11   2  10      163.11      167.68      7.49 o 
 -10   2  10      173.77      178.52      7.57 o 
  -9   2  10        0.01        0.00      4.68 o 
  -8   2  10     1538.44     1571.12     15.82 o 
  -7   2  10      194.54      198.68      5.57 o 
  -6   2  10      215.57      209.49      5.64 o 
  -5   2  10       93.72       81.00      5.05 o 
  -4   2  10      965.84      939.51      8.49 o 
  -3   2  10      860.26      874.24      8.42 o 
  -2   2  10      310.52      294.18      4.89 o 
  -1   2  10      938.67      918.07      7.44 o 
   0   2  10        0.03        0.50      2.57 o 
   1   2  10      490.98      510.23      5.27 o 
   2   2  10      413.62      434.97      5.49 o 
   3   2  10      102.23      103.27      3.47 o 
   4   2  10      499.24      468.22      5.03 o 
   5   2  10      136.79      145.10      3.78 o 
   6   2  10      321.09      303.64      5.26 o 
   7   2  10       52.42       49.28      4.49 o 
   8   2  10     1056.19     1019.83     14.22 o 
   9   2  10      537.66      534.64      7.60 o 
  10   2  10      234.93      233.21      7.93 o 
  11   2  10       61.00       53.68      7.15 o 
  12   2  10       18.27        9.08      8.23 o 
  13   2  10       46.93       47.32      8.64 o 
  14   2  10        0.04        0.00      8.58 o 
  15   2  10       14.84        7.17      8.44 o 
 -17   3  10      670.97      749.44     19.81 o 
 -16   3  10       98.48      106.89      9.38 o 
 -15   3  10     1148.82     1203.59     17.17 o 
 -14   3  10      261.60      249.47     10.56 o 
 -13   3  10      223.31      214.07      7.96 o 
 -12   3  10      168.10      203.25      8.00 o 
 -11   3  10     1006.84     1034.85     15.45 o 
 -10   3  10        0.26        0.00      5.11 o 
  -9   3  10      210.31      218.26      8.66 o 
  -8   3  10      495.53      508.52      9.96 o 
  -7   3  10      175.06      178.15      5.79 o 
  -6   3  10     3057.36     2965.23     14.99 o 
  -5   3  10        6.41        0.00      5.49 o 
  -4   3  10      218.63      211.65      7.07 o 
  -3   3  10      627.50      620.67     11.55 o 
  -2   3  10        0.06        6.16      5.53 o 
  -1   3  10     2509.01     2572.60     21.32 o 
   0   3  10     1603.30     1560.46     13.98 o 
   1   3  10       17.54       12.79      4.32 o 
   2   3  10      193.06      185.98      4.81 o 
   3   3  10      165.19      176.39      4.00 o 
   4   3  10      141.16      138.28      3.94 o 
   5   3  10        0.35        0.00      3.46 o 
   6   3  10      387.12      399.26      5.90 o 
   7   3  10        2.49        1.25      4.43 o 
   8   3  10      672.41      662.36      9.80 o 
   9   3  10      217.63      215.79      7.39 o 
  10   3  10       14.46       15.39      7.14 o 
  11   3  10      128.05      141.09      8.32 o 
  12   3  10       87.50       84.36      9.04 o 
  13   3  10       29.09       31.42      8.87 o 
  14   3  10      282.08      281.78     11.16 o 
  15   3  10      235.61      256.41     15.87 o 
 -16   4  10      139.72      142.95     10.20 o 
 -15   4  10      571.88      563.84     19.91 o 
 -14   4  10      140.18      161.55     10.38 o 
 -13   4  10      916.37      948.34     13.70 o 
 -12   4  10      486.62      485.64     10.87 o 
 -11   4  10      438.56      459.17     10.78 o 
 -10   4  10       43.87       55.47      6.13 o 
  -9   4  10      156.07      138.31      6.83 o 
  -8   4  10      426.46      426.21      7.67 o 
  -7   4  10       87.63       74.67      5.71 o 
  -6   4  10       82.54       79.50      5.78 o 
  -5   4  10      100.68       94.03      5.81 o 
  -4   4  10       70.19       53.43      5.47 o 
  -3   4  10      725.79      719.03      9.22 o 
  -2   4  10       47.15       37.73      5.30 o 
  -1   4  10      202.85      178.94      6.18 o 
   0   4  10      263.85      254.46      6.63 o 
   1   4  10     1530.53     1507.02     14.29 o 
   2   4  10      236.05      228.45      7.95 o 
   3   4  10      381.55      335.60      7.49 o 
   4   4  10     1087.41     1143.60     19.04 o 
   5   4  10        4.86        3.27      5.74 o 
   6   4  10     1373.56     1388.90     12.91 o 
   7   4  10      153.71      167.05      7.04 o 
   8   4  10      296.54      299.26     14.72 o 
   9   4  10      316.69      316.89     10.64 o 
  10   4  10      358.29      372.35     10.19 o 
  11   4  10       16.07       20.36      7.56 o 
  12   4  10        7.09        5.90      7.82 o 
  13   4  10      173.17      206.02     10.73 o 
  14   4  10       50.05       51.09     15.51 o 
 -15   5  10      619.54      652.00     12.87 o 
 -14   5  10       82.97       84.36      8.21 o 
 -13   5  10       31.60       27.14      7.68 o 
 -12   5  10      164.97      156.72      8.58 o 
 -11   5  10       28.30       17.20      7.05 o 
 -10   5  10       60.18       63.66      7.28 o 
  -9   5  10        1.44        2.63      6.66 o 
  -8   5  10      195.69      211.74      7.41 o 
  -7   5  10       48.93       41.56      7.36 o 
  -6   5  10      509.65      493.93     12.74 o 
  -5   5  10       45.16       51.19      8.12 o 
  -4   5  10      139.46      132.44      8.66 o 
  -3   5  10      608.64      584.56     11.83 o 
  -2   5  10        4.30        4.82      7.16 o 
  -1   5  10        4.63        4.23      7.10 o 
   0   5  10      945.66      911.93     16.07 o 
   1   5  10        4.89        0.00      7.88 o 
   2   5  10       47.72       51.55      8.18 o 
   3   5  10       50.55       76.45      8.28 o 
   4   5  10       29.03       27.13      7.75 o 
   5   5  10       41.67       51.71      7.69 o 
   6   5  10      138.98      153.88      7.18 o 
   7   5  10      162.63      153.08      7.35 o 
   8   5  10      186.22      217.13      7.94 o 
   9   5  10      328.69      330.57     11.18 o 
  10   5  10       31.49       36.78     13.01 o 
  11   5  10       44.10       63.74      8.63 o 
  12   5  10       83.43       83.53      8.51 o 
 -13   6  10       10.18       14.35      7.64 o 
 -12   6  10       31.62       24.99      7.59 o 
 -11   6  10       64.43       58.80      7.67 o 
 -10   6  10       96.30       80.49      7.88 o 
  -9   6  10        2.49        3.33      6.86 o 
  -8   6  10      144.06      147.02      9.63 o 
  -7   6  10       87.10       89.80      9.13 o 
  -6   6  10        9.59        9.79      8.25 o 
  -5   6  10      199.25      198.21      9.92 o 
  -4   6  10       50.17       37.44      8.19 o 
  -3   6  10       71.05       74.31      8.67 o 
  -2   6  10      109.74      115.29     11.88 o 
  -1   6  10     1975.17     1941.74     20.43 o 
   0   6  10       92.06       90.64      7.24 o 
   1   6  10       99.13       79.47      8.97 o 
   2   6  10      236.38      242.94     10.44 o 
   3   6  10      406.70      414.43     11.73 o 
   4   6  10        2.29        1.56      7.93 o 
   5   6  10      106.02       84.73      8.68 o 
   6   6  10      237.84      209.03      9.73 o 
   7   6  10       59.44       59.34      8.50 o 
   8   6  10      139.17      155.66      9.16 o 
   9   6  10      119.51      121.19     12.12 o 
  10   6  10       74.10       87.78     10.13 o 
  11   6  10       69.72       59.25     11.26 o 
 -10   7  10       33.46       35.27      9.14 o 
  -9   7  10       29.46       23.61     13.26 o 
  -8   7  10      297.71      325.70     14.94 o 
  -7   7  10        0.42        4.75      9.31 o 
  -6   7  10      850.12      894.07     16.14 o 
  -5   7  10       83.46       74.11      9.35 o 
  -4   7  10       21.31       13.41      8.59 o 
  -3   7  10      789.47      892.15     13.24 o 
  -2   7  10       68.00       79.03      7.78 o 
  -1   7  10     1551.89     1469.18     15.63 o 
   0   7  10        0.24        0.00      9.00 o 
   1   7  10        4.58       17.63      9.04 o 
   2   7  10       17.96       31.72      9.05 o 
   3   7  10      230.83      240.84     11.01 o 
   4   7  10      140.76      149.14     10.26 o 
   5   7  10        5.27        3.88      8.73 o 
   6   7  10      219.60      253.99     13.23 o 
   7   7  10       76.44       74.03      9.34 o 
   8   7  10      583.67      595.81     13.77 o 
  -6   8  10      121.62      119.49     12.82 o 
  -5   8  10      177.35      198.43      9.75 o 
  -4   8  10      176.88      178.96      9.56 o 
  -3   8  10       12.82       10.30      7.67 o 
  -2   8  10       36.85       31.36      7.92 o 
  -1   8  10     1051.57     1059.02     17.99 o 
   0   8  10      147.00      154.25     11.13 o 
   1   8  10     1085.67     1212.85     18.73 o 
   2   8  10       28.77       29.52     10.07 o 
   3   8  10      377.70      350.72     12.78 o 
   4   8  10      124.62      139.37     11.32 o 
 -17   1  11      486.67      509.11     18.08 o 
 -16   1  11       12.07        5.49     12.03 o 
 -15   1  11        2.50        2.74      7.61 o 
 -14   1  11       51.98       46.38      6.54 o 
 -13   1  11      309.15      337.14      9.04 o 
 -12   1  11       51.68       46.11      6.81 o 
 -11   1  11      185.82      194.17      8.16 o 
 -10   1  11      999.88      991.44     12.97 o 
  -9   1  11     3261.95     3369.57     21.41 o 
  -8   1  11      963.68      936.53     22.68 o 
  -7   1  11      737.54      743.37      9.56 o 
  -6   1  11     1687.14     1643.61     21.23 o 
  -5   1  11       71.61       71.67      5.07 o 
  -4   1  11      745.17      757.63      9.21 o 
  -3   1  11      674.22      606.45     11.43 o 
  -2   1  11      431.02      401.19      6.42 o 
  -1   1  11     1588.27     1505.30     13.08 o 
   0   1  11     1811.67     1746.83     17.74 o 
   1   1  11      723.94      705.68      9.93 o 
   2   1  11       25.47       28.53      3.32 o 
   3   1  11     1409.39     1388.59     16.70 o 
   4   1  11     2228.83     2130.85     23.83 o 
   5   1  11      374.57      374.34      5.35 o 
   6   1  11      952.69      918.08     10.71 o 
   7   1  11        0.15        4.49      4.32 o 
   8   1  11       21.51       20.31      5.55 o 
   9   1  11       55.94       64.19      7.18 o 
  10   1  11        2.18        2.69      6.79 o 
  11   1  11       12.64        7.27      6.96 o 
  12   1  11       89.68       90.37      7.81 o 
  13   1  11      141.08      151.47      9.90 o 
  14   1  11      476.82      535.62     11.71 o 
 -16   2  11      120.65      148.52     13.79 o 
 -15   2  11       43.85       43.48      8.73 o 
 -14   2  11        5.48        0.00      8.15 o 
 -13   2  11       20.00       20.89      6.44 o 
 -12   2  11       31.39       35.73      6.90 o 
 -11   2  11     4090.06     4219.48     24.19 o 
 -10   2  11      249.41      260.36      8.83 o 
  -9   2  11        9.55        8.84      6.64 o 
  -8   2  11       45.35       43.87      6.97 o 
  -7   2  11       39.56       41.93      4.70 o 
  -6   2  11      291.15      274.63      7.16 o 
  -5   2  11     1203.63     1151.92     16.05 o 
  -4   2  11       45.88       48.41      4.75 o 
  -3   2  11      709.24      666.76     10.56 o 
  -2   2  11     1966.02     1962.34     16.09 o 
  -1   2  11        0.80        1.96      5.35 o 
   0   2  11       37.08       47.42      4.69 o 
   1   2  11      901.81      905.74     10.98 o 
   2   2  11      464.72      451.81      7.63 o 
   3   2  11     2129.85     2107.69     12.62 o 
   4   2  11     1887.87     1789.50     18.52 o 
   5   2  11     1672.09     1665.95     17.37 o 
   6   2  11     1159.46     1153.43     11.21 o 
   7   2  11      292.59      280.74      6.46 o 
   8   2  11      477.33      467.55     10.63 o 
   9   2  11      697.40      639.31     10.26 o 
  10   2  11      151.66      181.76      8.35 o 
  11   2  11        0.50        0.00      7.05 o 
  12   2  11      504.37      535.84     15.51 o 
  13   2  11       17.52       11.82      8.96 o 
  14   2  11        2.80        0.40      8.80 o 
 -15   3  11      106.87       74.59      9.28 o 
 -14   3  11        5.41        3.61      8.23 o 
 -13   3  11      218.67      224.86     10.59 o 
 -12   3  11      244.18      251.70      9.71 o 
 -11   3  11       25.04       23.06      6.75 o 
 -10   3  11        0.03        5.13      6.76 o 
  -9   3  11     1488.37     1494.19     15.72 o 
  -8   3  11      423.17      406.21      8.09 o 
  -7   3  11        7.11       11.42      4.84 o 
  -6   3  11       24.48       27.61      5.56 o 
  -5   3  11      184.14      179.94      8.70 o 
  -4   3  11      728.40      721.45     10.45 o 
  -3   3  11      759.26      778.95     10.84 o 
  -2   3  11      626.65      623.49     12.81 o 
  -1   3  11      110.38      111.19      7.20 o 
   0   3  11      541.77      498.64      9.64 o 
   1   3  11        8.44        4.26      5.99 o 
   2   3  11       52.53       45.37      6.28 o 
   3   3  11      273.87      289.43      6.61 o 
   4   3  11       59.89       48.30      5.10 o 
   5   3  11      170.51      187.88      7.68 o 
   6   3  11      890.18      926.51     12.28 o 
   7   3  11       44.87       41.03      6.89 o 
   8   3  11      100.45       82.86      6.83 o 
   9   3  11      270.42      265.23      9.23 o 
  10   3  11      297.86      255.79      9.50 o 
  11   3  11      191.94      193.97     11.57 o 
  12   3  11      336.49      322.81     11.53 o 
  13   3  11        3.02        0.00      8.96 o 
 -14   4  11      136.01      132.11     10.14 o 
 -13   4  11      174.53      149.70     10.45 o 
 -12   4  11      349.91      382.39     13.11 o 
 -11   4  11       14.51       14.28      6.82 o 
 -10   4  11       27.35       12.87      6.80 o 
  -9   4  11      393.74      349.25     11.41 o 
  -8   4  11      701.58      711.10     10.41 o 
  -7   4  11      220.56      224.76      7.07 o 
  -6   4  11       64.51       73.98      5.86 o 
  -5   4  11       73.67       58.42      5.67 o 
  -4   4  11      335.96      360.78      7.67 o 
  -3   4  11       15.09        9.54      6.02 o 
  -2   4  11      270.36      259.19     10.09 o 
  -1   4  11       67.80       73.83      8.36 o 
   0   4  11       66.00       84.74      8.56 o 
   1   4  11       24.65       21.93      8.17 o 
   2   4  11       60.98       54.85      6.74 o 
   3   4  11      212.54      192.11      7.76 o 
   4   4  11      165.96      167.02     10.01 o 
   5   4  11       22.55       18.61      6.67 o 
   6   4  11       96.93       81.54      8.88 o 
   7   4  11       70.83       64.64      8.02 o 
   8   4  11      223.38      201.18      9.81 o 
   9   4  11        8.54        6.62      8.38 o 
  10   4  11      149.30      153.90      9.12 o 
  11   4  11       31.07       23.15      7.93 o 
  12   4  11      505.80      492.42     11.95 o 
 -13   5  11      114.75      118.45      8.84 o 
 -12   5  11       44.56       28.93      7.71 o 
 -11   5  11      219.13      218.18      9.42 o 
 -10   5  11      412.26      420.33     10.71 o 
  -9   5  11      684.49      732.40     12.36 o 
  -8   5  11      255.15      253.99      9.14 o 
  -7   5  11      198.74      185.65      9.64 o 
  -6   5  11     1071.78     1056.19     22.36 o 
  -5   5  11      333.73      295.85     10.34 o 
  -4   5  11        3.41        6.79      7.44 o 
  -3   5  11      381.23      367.17     11.34 o 
  -2   5  11        4.09        4.58      7.07 o 
  -1   5  11       73.31       84.75     11.46 o 
   0   5  11        6.83        5.32      7.94 o 
   1   5  11      567.99      518.19     12.15 o 
   2   5  11        3.76        9.70      7.57 o 
   3   5  11       25.65       40.60      8.00 o 
   4   5  11      119.42      119.17      8.41 o 
   5   5  11       52.75       58.36      7.82 o 
   6   5  11      475.68      473.24     14.57 o 
   7   5  11        0.05        3.31     10.63 o 
   8   5  11      556.60      580.13     18.99 o 
   9   5  11       17.87        8.42     10.49 o 
  10   5  11       16.22       13.40      8.48 o 
 -11   6  11      351.53      336.32     10.30 o 
 -10   6  11      295.46      302.84     10.24 o 
  -9   6  11      231.71      245.85     18.64 o 
  -8   6  11      847.98      867.20     15.89 o 
  -7   6  11       13.32       12.91      9.03 o 
  -6   6  11       65.32       70.01      9.08 o 
  -5   6  11      173.04      171.52      9.88 o 
  -4   6  11       28.35       44.89      8.36 o 
  -3   6  11      175.21      142.70      9.07 o 
  -2   6  11       80.26      101.15      8.58 o 
  -1   6  11       51.90       57.74      8.83 o 
   0   6  11       58.59       57.21      8.98 o 
   1   6  11      188.58      203.47     10.28 o 
   2   6  11       21.31       27.84      8.38 o 
   3   6  11     1001.52     1024.16     16.12 o 
   4   6  11      344.46      356.04     15.15 o 
   5   6  11       32.17       35.09     10.35 o 
   6   6  11      657.89      679.56     13.68 o 
   7   6  11      262.01      300.91     18.27 o 
   8   6  11      138.01      129.05     12.81 o 
  -8   7  11       22.76       25.42     11.79 o 
  -7   7  11        1.41        8.30      9.24 o 
  -6   7  11       63.66       54.41      9.61 o 
  -5   7  11       33.41       32.71      9.35 o 
  -4   7  11       19.02       20.13      8.77 o 
  -3   7  11      307.00      269.34     12.02 o 
  -2   7  11      153.86      141.78     10.82 o 
  -1   7  11        0.05        2.59      9.42 o 
   0   7  11       37.82       26.14      9.49 o 
   1   7  11      123.63      125.41     10.24 o 
   2   7  11       33.45       16.78      9.07 o 
   3   7  11      124.77      101.31     10.04 o 
   4   7  11       44.40       46.64      9.34 o 
   5   7  11      680.23      730.61     15.17 o 
 -15   0  12      230.69      211.54     21.30 o 
 -14   0  12      947.50      942.97     29.25 o 
 -13   0  12     2460.80     2408.07     50.49 o 
 -12   0  12      405.71      428.96     14.69 o 
 -11   0  12        1.84        3.67      9.80 o 
 -10   0  12       11.01       12.20     16.66 o 
  -9   0  12       15.08        6.39      9.47 o 
  -8   0  12      723.61      750.90     32.22 o 
  -7   0  12     1142.51     1095.79     19.90 o 
  -6   0  12       36.23       41.33     14.37 o 
  -5   0  12     1523.38     1525.86     31.24 o 
  -4   0  12      156.31      152.04     16.44 o 
  -3   0  12       22.09       31.94      7.34 o 
  -2   0  12     1665.34     1609.89     18.61 o 
  -1   0  12     1068.68     1017.05     49.04 o 
   0   0  12     3749.84     3667.47     48.71 o 
   1   0  12     1913.37     1795.15     31.84 o 
   2   0  12       69.23       67.48      8.14 o 
   3   0  12        3.69       14.43      5.69 o 
   4   0  12     3765.22     3601.01     71.57 o 
   5   0  12      222.10      211.89      6.65 o 
   6   0  12      576.73      538.29     33.24 o 
   7   0  12       71.25      105.10     11.87 o 
   8   0  12     2787.68     2765.81     50.66 o 
   9   0  12     2963.97     3081.37     75.84 o 
  10   0  12      768.84      818.48     18.75 o 
  11   0  12        6.89        6.33     10.51 o 
  12   0  12      735.23      752.23     18.56 o 
 -15   1  12        5.10        4.18     11.70 o 
 -14   1  12      280.54      258.99     11.06 o 
 -13   1  12       13.08        8.30      6.68 o 
 -12   1  12      231.04      213.63      8.69 o 
 -11   1  12       60.18       66.47      7.35 o 
 -10   1  12      829.13      824.09     12.68 o 
  -9   1  12        1.53        0.00      6.81 o 
  -8   1  12       13.00       11.37      7.05 o 
  -7   1  12      943.94      980.52     13.39 o 
  -6   1  12      118.57      112.79      7.51 o 
  -5   1  12      909.70      918.46     13.11 o 
  -4   1  12      363.62      366.37     13.92 o 
  -3   1  12      253.39      246.66      8.92 o 
  -2   1  12      234.08      224.28      8.99 o 
  -1   1  12      165.33      155.08      6.95 o 
   0   1  12     1144.00     1173.05     16.29 o 
   1   1  12      567.63      563.63      7.46 o 
   2   1  12      125.97      122.10      5.35 o 
   3   1  12      559.83      502.07      8.39 o 
   4   1  12        6.62        5.03      4.28 o 
   5   1  12       81.28       98.22      5.07 o 
   6   1  12      105.01      131.58      6.95 o 
   7   1  12       19.86       16.17      6.19 o 
   8   1  12        0.10        6.21      6.99 o 
   9   1  12       82.47       75.08      7.74 o 
  10   1  12        0.10        0.00      7.15 o 
  11   1  12       12.33        6.81      7.41 o 
  12   1  12       76.90       80.37      8.10 o 
 -14   2  12        9.89       10.36      8.72 o 
 -13   2  12       14.46       15.10      6.88 o 
 -12   2  12       38.67       43.53      7.30 o 
 -11   2  12      259.78      258.28      9.06 o 
 -10   2  12       50.57       52.70      7.29 o 
  -9   2  12      359.87      329.41      9.82 o 
  -8   2  12      173.60      183.29      8.62 o 
  -7   2  12      266.78      267.70      9.34 o 
  -6   2  12      232.85      239.28     11.04 o 
  -5   2  12      596.40      560.53     11.43 o 
  -4   2  12       16.26       16.62      6.93 o 
  -3   2  12      187.40      184.87      6.78 o 
  -2   2  12       81.01       78.87      6.06 o 
  -1   2  12      186.70      160.77      6.86 o 
   0   2  12      947.66      916.03     12.74 o 
   1   2  12       13.41        8.83      5.73 o 
   2   2  12      108.27      103.13      6.81 o 
   3   2  12       68.83       56.88      5.42 o 
   4   2  12      105.52       85.08      6.85 o 
   5   2  12      389.01      389.77      9.36 o 
   6   2  12      440.28      457.66      9.07 o 
   7   2  12        1.15        1.02      6.12 o 
   8   2  12      104.78      102.52      7.05 o 
   9   2  12      236.36      238.15      8.44 o 
  10   2  12       38.18       39.63      7.68 o 
  11   2  12       88.87       97.52      8.32 o 
  12   2  12       18.14       18.20      7.66 o 
 -14   3  12        1.00        4.51      8.83 o 
 -13   3  12      441.17      461.08     14.11 o 
 -12   3  12      328.20      336.14      9.80 o 
 -11   3  12      605.59      617.49     11.84 o 
 -10   3  12        4.84        4.24      6.98 o 
  -9   3  12     1075.15     1071.34     14.13 o 
  -8   3  12      225.39      200.71      8.75 o 
  -7   3  12      119.33      117.49      8.33 o 
  -6   3  12      120.70      133.12      8.68 o 
  -5   3  12      165.62      158.47      9.11 o 
  -4   3  12      947.59      931.77     14.64 o 
  -3   3  12      225.83      219.53      7.62 o 
  -2   3  12      217.66      205.24     10.36 o 
  -1   3  12      333.12      301.30     12.08 o 
   0   3  12      477.49      417.38      9.31 o 
   1   3  12      163.44      149.91      9.44 o 
   2   3  12       67.52       61.62      6.44 o 
   3   3  12      154.27      148.14      9.44 o 
   4   3  12       42.24       44.32      8.48 o 
   5   3  12        1.99        7.31      8.15 o 
   6   3  12        0.59        0.00      6.31 o 
   7   3  12      776.79      742.85     15.02 o 
   8   3  12       65.33       65.66      6.93 o 
   9   3  12      112.23      132.13      7.65 o 
  10   3  12      549.91      543.41     11.84 o 
  11   3  12      589.72      588.46     27.87 o 
 -12   4  12       12.03       21.04      9.10 o 
 -11   4  12      173.96      189.58      8.72 o 
 -10   4  12        0.13        4.77      7.21 o 
  -9   4  12       58.88       59.41      7.74 o 
  -8   4  12      100.93      100.71      8.78 o 
  -7   4  12       60.26       51.09      8.36 o 
  -6   4  12       29.74       22.45      7.93 o 
  -5   4  12     1149.01     1110.42     19.42 o 
  -4   4  12      232.06      255.57     10.63 o 
  -3   4  12       90.94       96.30      8.93 o 
  -2   4  12      443.80      452.00     12.16 o 
  -1   4  12      445.69      416.88     11.90 o 
   0   4  12        0.17        6.41      8.23 o 
   1   4  12     2204.96     2181.79     17.89 o 
   2   4  12      108.18      116.73      7.61 o 
   3   4  12      196.61      213.75      8.19 o 
   4   4  12        4.85        5.14      8.44 o 
   5   4  12      133.09      133.54     11.95 o 
   6   4  12       72.09       61.42     11.18 o 
   7   4  12      173.50      221.71     26.37 o 
   8   4  12       90.27       93.02     11.89 o 
   9   4  12      983.13     1017.80     17.72 o 
  10   4  12      268.07      272.62     10.31 o 
 -11   5  12      402.60      402.25     12.94 o 
 -10   5  12        0.10        0.00      8.88 o 
  -9   5  12      118.38      122.80     13.05 o 
  -8   5  12       45.51       36.92      8.92 o 
  -7   5  12       62.85       59.36      8.97 o 
  -6   5  12      123.52      117.03      9.34 o 
  -5   5  12        0.00        0.51      7.76 o 
  -4   5  12       26.92       16.99      7.70 o 
  -3   5  12      160.09      156.51     19.56 o 
  -2   5  12        2.44        4.85     10.78 o 
  -1   5  12      106.84      114.98     11.82 o 
   0   5  12       19.89        8.98      7.94 o 
   1   5  12       14.75       10.03      7.97 o 
   2   5  12       86.93      107.41      8.79 o 
   3   5  12       84.39       88.92      8.63 o 
   4   5  12       39.67       39.08      7.95 o 
   5   5  12        0.16        0.00     10.81 o 
   6   5  12       11.22       19.85     11.12 o 
   7   5  12       83.69       98.27     12.30 o 
   8   5  12        1.09        0.00     11.11 o 
  -8   6  12       14.74       19.42      9.03 o 
  -7   6  12       47.90       57.71      9.30 o 
  -6   6  12      158.83      168.93     10.34 o 
  -5   6  12        2.49        0.00      8.23 o 
  -4   6  12        8.51        2.74     11.50 o 
  -3   6  12       36.13       29.56     12.58 o 
  -2   6  12      135.85      150.48     10.49 o 
  -1   6  12      175.32      149.69     10.38 o 
   0   6  12      370.67      340.31     12.10 o 
   1   6  12      222.45      197.48     10.77 o 
   2   6  12        0.13        5.75      8.19 o 
   3   6  12        0.32        4.49      8.29 o 
   4   6  12        0.32        2.62      8.37 o 
   5   6  12        0.50        5.71     11.41 o 
 -13   1  13       45.18       49.47      7.59 o 
 -12   1  13      229.34      263.43      9.72 o 
 -11   1  13       15.35       10.93      7.44 o 
 -10   1  13       95.72       85.84      8.07 o 
  -9   1  13      712.99      759.33     12.97 o 
  -8   1  13      154.22      147.61     11.43 o 
  -7   1  13      499.07      513.31     15.54 o 
  -6   1  13        0.06        0.00      9.58 o 
  -5   1  13        4.12        2.19      9.80 o 
  -4   1  13      499.67      464.52     15.08 o 
  -3   1  13       27.48       26.72      7.10 o 
  -2   1  13        7.53       10.32      5.70 o 
  -1   1  13      333.90      309.50      8.29 o 
   0   1  13       89.42       86.97      6.73 o 
   1   1  13        1.83        1.72      6.07 o 
   2   1  13       20.82       22.64      8.01 o 
   3   1  13      183.24      175.81      7.71 o 
   4   1  13      756.36      733.50     10.41 o 
   5   1  13       78.74       71.10      6.71 o 
   6   1  13       59.62       60.56      6.76 o 
   7   1  13        3.90        0.00      6.32 o 
   8   1  13      114.39      112.85      8.27 o 
   9   1  13       16.16       19.46      7.53 o 
  10   1  13       41.47       33.84      8.04 o 
 -12   2  13       15.03       13.29      7.26 o 
 -11   2  13      148.38      149.01      8.71 o 
 -10   2  13       54.73       78.35      8.06 o 
  -9   2  13      343.89      322.40     10.12 o 
  -8   2  13      241.59      250.02     13.02 o 
  -7   2  13        0.28        2.86      9.54 o 
  -6   2  13        0.24        1.21      6.84 o 
  -5   2  13      755.67      754.86     13.33 o 
  -4   2  13        7.47        3.91      7.34 o 
  -3   2  13        0.46        7.46      7.14 o 
  -2   2  13      453.79      436.43     11.56 o 
  -1   2  13       89.34       71.42      8.21 o 
   0   2  13       30.99       45.64      8.22 o 
   1   2  13      161.31      148.86      9.13 o 
   2   2  13        6.28        5.26      7.86 o 
   3   2  13       37.71       44.18      8.64 o 
   4   2  13      418.41      463.31     12.47 o 
   5   2  13      619.85      585.78     16.45 o 
   6   2  13      785.18      816.70     13.56 o 
   7   2  13     1150.13     1139.90     13.31 o 
   8   2  13      257.43      236.50      8.62 o 
   9   2  13     1750.66     1879.02     26.78 o 
 -11   3  13       40.03       35.02      7.48 o 
 -10   3  13        3.64        3.04      7.40 o 
  -9   3  13      436.43      409.85     14.60 o 
  -8   3  13      119.99       96.60     11.34 o 
  -7   3  13       34.75       42.31      8.01 o 
  -6   3  13        6.43        9.10      7.60 o 
  -5   3  13       51.69       53.91      8.33 o 
  -4   3  13      904.70      836.12     14.68 o 
  -3   3  13       97.07      103.70      8.94 o 
  -2   3  13      187.69      182.15      9.76 o 
  -1   3  13        8.35       12.49      7.97 o 
   0   3  13      688.20      673.80     13.79 o 
   1   3  13        2.22        5.78      7.94 o 
   2   3  13        1.07        2.00      8.32 o 
   3   3  13       31.40       21.39      8.52 o 
   4   3  13      174.47      150.96     10.00 o 
   5   3  13       54.69       42.07      8.96 o 
   6   3  13       84.61       78.46      9.80 o 
   7   3  13      631.82      661.38     13.12 o 
   8   3  13      101.44       91.25      9.13 o 
 -10   4  13       39.49       44.36      8.99 o 
  -9   4  13        3.30        6.71      9.91 o 
  -8   4  13        4.80       11.46      8.07 o 
  -7   4  13      134.76      131.32      9.30 o 
  -6   4  13        3.82        9.14      8.14 o 
  -5   4  13       72.89       71.36      9.00 o 
  -4   4  13      134.47      132.14     14.17 o 
  -3   4  13      318.78      321.20     11.38 o 
  -2   4  13      125.17      134.31      9.68 o 
  -1   4  13       46.38       60.39      9.10 o 
   0   4  13       95.47      118.83      9.91 o 
   1   4  13        1.43        0.00      6.61 o 
   2   4  13      211.04      199.00     10.66 o 
   3   4  13       66.31       62.38      9.47 o 
   4   4  13      207.82      215.65     14.55 o 
   5   4  13       34.64       25.68     11.31 o 
   6   4  13       57.77       56.83     11.64 o 
   7   4  13      233.43      230.05     14.16 o 
  -7   5  13     1199.70     1261.01     38.00 o 
  -6   5  13       17.25       33.30     11.06 o 
  -5   5  13      159.45      142.99     13.51 o 
  -4   5  13      186.70      185.62     12.91 o 
  -3   5  13      452.58      454.95     16.08 o 
  -2   5  13      296.54      284.83     14.35 o 
  -1   5  13        9.94       12.17     10.86 o 
   0   5  13      104.00      121.47      9.45 o 
   1   5  13      143.04      158.89      9.70 o 
   2   5  13      715.49      764.72     19.35 o 
   3   5  13       13.87        9.32     11.28 o 
   4   5  13      148.34      154.88     13.45 o 
 -10   0  14      156.11      140.35     22.11 o 
  -9   0  14      236.57      251.07     18.75 o 
  -8   0  14      272.98      322.15     20.00 o 
  -7   0  14       10.25       10.53     14.11 o 
  -6   0  14      534.76      586.24     24.23 o 
  -5   0  14      387.78      432.77     21.63 o 
  -4   0  14      120.29      146.34     17.09 o 
  -3   0  14      155.81      195.29     18.05 o 
  -2   0  14       72.68       75.99     16.76 o 
  -1   0  14       78.70       92.83     17.20 o 
   0   0  14      207.21      221.67     12.15 o 
   1   0  14      230.51      259.94     12.84 o 
   2   0  14        2.85        4.87      9.83 o 
   3   0  14       46.91       57.50     11.13 o 
   4   0  14      349.24      357.07     13.99 o 
   5   0  14       80.56       82.15     14.36 o 
   6   0  14      925.46      946.28     19.82 o 
   7   0  14     1373.42     1342.16     45.26 o 
 -10   1  14      284.89      279.23     10.26 o 
  -9   1  14       49.04       50.01     10.55 o 
  -8   1  14      192.70      161.55     12.44 o 
  -7   1  14      277.00      254.01     19.29 o 
  -6   1  14      665.44      686.39     18.05 o 
  -5   1  14      142.30      152.25     12.66 o 
  -4   1  14       20.09       25.46     10.69 o 
  -3   1  14      231.31      234.50     13.65 o 
  -2   1  14       20.32       13.40     10.67 o 
  -1   1  14       67.31       68.15      8.33 o 
   0   1  14       37.76       45.06      6.94 o 
   1   1  14        5.70        2.72      7.64 o 
   2   1  14      513.19      465.46     12.46 o 
   3   1  14        5.57        0.00      7.10 o 
   4   1  14      105.40      117.39      8.45 o 
   5   1  14       80.96       69.96      8.18 o 
   6   1  14       28.13       28.35      7.96 o 
   7   1  14      167.11      175.13     11.03 o 
  -9   2  14      101.23      138.57     19.69 o 
  -8   2  14      176.42      195.28     12.90 o 
  -7   2  14      223.35      229.92     13.23 o 
  -6   2  14      116.84      135.34     12.39 o 
  -5   2  14       71.48       99.02     11.71 o 
  -4   2  14       10.66        0.00     10.44 o 
  -3   2  14       10.36       12.14      7.79 o 
  -2   2  14       97.31      101.81      9.06 o 
  -1   2  14        4.97        5.58      8.05 o 
   0   2  14       24.87       18.34      8.35 o 
   1   2  14        9.51       17.54      8.61 o 
   2   2  14      110.71       99.57      9.52 o 
   3   2  14       22.27       32.08      8.88 o 
   4   2  14        0.17        0.00      8.67 o 
   5   2  14        0.95        2.54      7.81 o 
   6   2  14        5.75        0.00      8.11 o 
  -8   3  14      119.77      124.40     24.96 o 
  -7   3  14      357.13      349.65     15.16 o 
  -6   3  14       45.94       60.42      8.73 o 
  -5   3  14       97.48       99.18      8.87 o 
  -4   3  14        0.25        6.88      8.22 o 
  -3   3  14      653.59      664.73     14.16 o 
  -2   3  14       35.83       47.31      8.98 o 
  -1   3  14      607.18      576.16     13.79 o 
   0   3  14      141.97      115.81     10.00 o 
   1   3  14       88.87       92.49      9.53 o 
   2   3  14      674.03      706.54     15.18 o 
   3   3  14      108.94      105.17     10.18 o 
   4   3  14       28.09       18.71      9.22 o 
   5   3  14        2.20        0.00      8.77 o 
  -5   4  14      558.49      644.43     16.39 o 
  -4   4  14        4.72        0.00      8.88 o 
  -3   4  14      300.54      307.15     11.84 o 
  -2   4  14       46.37       53.01      9.43 o 
  -1   4  14       82.27       94.62     10.00 o 
   0   4  14      105.65      106.54     10.25 o 
   1   4  14      409.59      415.71     13.33 o 
   2   4  14       12.04       11.92      9.19 o 
  -5   1  15       18.51       22.16     12.79 o 
  -4   1  15      121.06      157.26     13.31 o 
  -3   1  15        2.04        5.53     11.36 o 
  -2   1  15      136.10      148.53     13.26 o 
  -1   1  15      400.81      410.04     17.74 o 
   0   1  15      131.64      141.41     13.04 o 
   1   1  15      211.80      217.91     14.67 o 
  -2   2  15      197.10      212.99     17.83 o 
                                                 
